# Supplementary material for: Inhibition of N-myristoyltransferase in pluripotent stem cells promotes the naive state in mice and elicits trophectoderm and primitive endoderm markers in humans
Source: Stem Cell Reports. 2025 Aug 28;20(9):102610. doi: 10.1016/j.stemcr.2025.102610 (PMC12447342; doi:10.1016/j.stemcr.2025.102610)
Supplement: Table S2. RNA-seq analysis of Nmt1-mutant and wild-type mESCs [file mmc2.xlsx]

## Sheet: All measurements
Supplementary Table 2. RNA-seq analysis of Nmt1-mutant and wild-type mESCs
	Nmt1_mm_rep1	Nmt1_mm_rep2	Nmt1_mm_rep3	Nmt1_mm_mean	vdR2-4(wt)_rep1	vdR2-4(wt)_rep2	vdR2-4(wt)_rep3	vdR2-4(wt)_mean
gene name	Normalized FPKM	Normalized FPKM	Normalized FPKM	Normalized FPKM	Normalized FPKM	Normalized FPKM	Normalized FPKM	Normalized FPKM
0610005C13Rik	0.196019	0.152379	0.16013	0.169509	0.0891764	0.115347	0.12655	0.110358
0610007P14Rik	95.2993	97.9033	88.1958	93.7995	82.0009	89.1929	81.9941	84.396
0610009B22Rik	35.526	37.9415	33.1746	35.5474	33.4098	36.7183	35.4125	35.1802
0610009L18Rik	1.12006	0.436311	0.568961	0.708444	0.701188	0.927488	0.542403	0.723693
0610009O20Rik	25.1574	29.0536	30.2668	28.1593	28.1614	30.1865	31.2593	29.8691
0610010B08Rik	1.21233	1.29453	1.12531	1.21072	1.14393	1.24312	0.968975	1.11868
0610010F05Rik	5.36897	5.30746	5.74197	5.4728	5.31259	5.26259	5.94754	5.50757
0610010K14Rik	87.2669	85.977	89.1609	87.4683	92.459	89.6232	88.335	90.1391
0610011F06Rik	17.1907	13.9191	10.0783	13.7294	17.1689	15.6998	11.4424	14.7704
0610012G03Rik	13.4233	14.3588	15.7918	14.5246	16.0961	15.6393	17.4944	16.4099
0610030E20Rik	5.07699	5.2287	5.17904	5.16158	5.35238	5.42215	5.19161	5.32205
0610031O16Rik	0	0	0	0	0	0	0	0
0610037L13Rik	14.5898	14.2009	13.9752	14.2553	13.666	14.1328	14.0215	13.9401
0610038B21Rik	0.480451	0.391814	0.448727	0.440331	0.667306	0.464752	0.3019	0.477986
0610039H22Rik	0	0.0435193	0	0.0145064	0.0508917	0	0	0.0169639
0610039K10Rik	0.0797095	0.248271	0.16253	0.163503	0.108942	0.0352011	0.185495	0.109879
0610040B10Rik	1.06303	1.10519	2.48334	1.55052	1.28958	0.417372	1.18765	0.964867
0610040F04Rik	1.85961	1.57997	1.10976	1.51645	1.44433	1.88326	1.3719	1.5665
0610040J01Rik	0.545422	0.396243	0.267586	0.403084	0.596624	0.513833	0.663393	0.591283
0610043K17Rik	0	0	0.0570249	0.0190083	0.127779	0.123947	0.0543639	0.10203
1010001N08Rik	0	0	0	0	0.0569972	0	0	0.0189991
1110001J03Rik	34.7109	37.7084	43.1994	38.5396	34.0438	37.4203	37.4055	36.2899
1110002L01Rik	4.66775	4.26121	3.30457	4.07784	4.8303	3.35716	3.90032	4.02926
1110004E09Rik	36.7599	35.6043	36.1876	36.1839	35.7503	39.7004	36.8684	37.4397
1110004F10Rik	64.9281	65.8967	63.8493	64.8914	65.6738	63.9074	65.5239	65.035
1110006O24Rik	0.627133	0.407032	0.8087	0.614288	0.285634	0.230798	1.25613	0.590854
1110007C09Rik	14.0349	21.1706	27.7639	20.9898	21.1297	27.0544	36.2391	28.1411
1110008F13Rik	29.6326	28.9023	33.8078	30.7809	34.8231	30.2276	32.3894	32.48
1110008L16Rik	11.047	12.2939	11.7721	11.7043	11.1113	12.4175	12.1129	11.8806
1110008P14Rik	25.1259	21.8318	21.7968	22.9182	21.1805	21.3393	20.9701	21.1633
1110012L19Rik	22.1434	25.0977	18.0419	21.761	26.2762	29.8006	19.5179	25.1982
1110015O18Rik	0	0	0	0	0	0	0	0
1110017D15Rik	0	0.0496627	0	0.0165542	0.0913845	0.0887004	0	0.0600283
1110019D14Rik	2.93739	2.54068	1.84792	2.442	2.80483	2.63551	2.04478	2.49504
1110020A21Rik	0.319615	0.248902	0.246815	0.271777	0.207988	0.282297	0.247875	0.246053
1110025L11Rik	0	0	0	0	0	0	0	0
1110028F11Rik	0	0.018941	0	0.00631367	0	0	0	0
1110028F18Rik	0	0.0206032	0	0.00686773	0	0.0467494	0.0205402	0.0224299
1110032A03Rik	2.58923	2.53796	2.11689	2.41469	2.23782	2.57479	2.18877	2.33379
1110032F04Rik	0.076876	0.1795	0.199179	0.151852	0.163532	0.418696	0.288529	0.290252
1110034G24Rik	5.25985	5.57676	4.9009	5.24584	5.05445	6.47435	4.72922	5.41934
1110036E04Rik	0	0	0	0	0	0	0	0
1110037F02Rik	13.4635	13.0353	12.2093	12.9027	12.4703	11.2491	12.2131	11.9775
1110038B12Rik	66.2681	79.0128	76.0235	73.7681	71.8229	92.7912	73.09	79.2347
1110038F14Rik	26.4099	24.0028	26.4283	25.6137	22.7449	23.2663	26.2227	24.078
1110046J04Rik	0.308865	0.120291	0.125806	0.184987	0.234468	0.409195	0.0399408	0.227868
1110051M20Rik	7.15614	7.51099	7.82146	7.4962	8.90549	9.14108	7.46541	8.50399
1110058D11Rik	0	0	0	0	0	0	0.0489059	0.016302
1110059E24Rik	21.0258	23.306	23.7372	22.6897	21.4302	28.4859	22.9505	24.2889
1110059G10Rik	2.11526	2.06719	2.22145	2.13463	2.23675	2.34589	1.96528	2.18264
1110065P20Rik	19.5888	18.2999	19.8657	19.2515	22.2204	21.9187	20.6325	21.5905
1190002F15Rik	5.19846	6.66084	5.57562	5.81164	4.80264	5.94224	5.2705	5.33846
1190002N15Rik	3.61845	4.59192	4.10301	4.10446	3.2174	3.49088	3.64578	3.45135
1190003K10Rik	0	0	0	0	0	0	0	0
1190005I06Rik	13.9337	11.2478	10.0788	11.7534	9.16675	5.35755	10.2136	8.24597
1190007I07Rik	19.3263	19.5215	22.9201	20.5893	18.8063	23.0596	22.6824	21.5161
1200014J11Rik	11.6171	12.1035	12.3041	12.0082	10.6936	11.7448	10.779	11.0725
1300002E11Rik	2.39986	2.19776	1.73827	2.11196	2.11211	1.40372	2.0781	1.86464
1300017J02Rik	1.42259	1.09583	0.359904	0.959441	0.762082	1.04918	0.330237	0.713833
1500004A13Rik	1.05117	1.13005	1.27608	1.15243	0.998999	0.771027	1.3906	1.05354
1500009C09Rik	1.14399	1.90155	0.550178	1.19857	0.776099	2.71206	0.228127	1.23876
1500009L16Rik	31.1814	36.3316	19.7941	29.1024	31.8963	44.321	15.6844	30.6339
1500011B03Rik	8.55646	8.37116	11.8521	9.59324	8.79424	8.21111	10.49	9.16512
1500011K16Rik	18.2134	19.1909	20.4344	19.2796	16.6366	16.388	18.1644	17.063
1500012F01Rik	27.6458	37.9613	29.2788	31.6286	38.6755	52.4361	32.3627	41.1581
1500012K07Rik	0	0	0	0	0	0	0	0
1500015A07Rik	1.36841	1.34919	1.74549	1.4877	1.43035	1.24082	1.89811	1.52309
1500015L24Rik	0	0	0	0	0	0	0	0
1500015O10Rik	0.0868035	0.135192	0.353843	0.191946	0.0395428	0.498343	0.302965	0.280284
1500017E21Rik	0.470403	0.452827	0.465926	0.463052	0.462711	0.273327	0.461409	0.399149
1500026H17Rik	0.0215233	0	0.0352285	0.0189173	0	0.0190092	0.0167145	0.0119079
1600002D24Rik	0	0	0	0	0.118294	0.0162108	0.0142496	0.0495848
1600002H07Rik	12.5373	14.1076	12.5332	13.0594	14.0689	14.446	12.323	13.6126
1600002K03Rik	3.45806	2.3389	2.97129	2.92275	2.7936	2.88331	2.83235	2.83642
1600010M07Rik	0	0	0	0	0	0	0	0
1600012H06Rik	6.40331	5.90219	7.08164	6.46238	6.59317	5.55573	7.38304	6.51065
1600014C10Rik	1.78773	2.14152	1.38957	1.77294	1.80387	1.90297	1.6195	1.77545
1600014C23Rik	0.636436	0.850327	0.221167	0.56931	0.993083	0.963731	0.56313	0.839981
1600014K23Rik	1.48988	1.0515	1.10038	1.21392	1.23008	0.575718	0.974891	0.926896
1600015I10Rik	0	0	0	0	0	0	0	0
1600019K03Rik	0.103451	0	0	0.0344837	0	0	0	0
1600020E01Rik	2.59278	1.84197	3.17559	2.53678	2.08293	3.16581	3.0127	2.75381
1600023N17Rik	0.333997	0.173375	0.12111	0.209494	0.169078	0.458882	0.143952	0.257304
1600025M17Rik	0.0837383	0.326277	0.067953	0.159323	0	0	0	0
1600027J07Rik	0	0	0	0	0	0	0	0
1600029I14Rik	0	0	0	0	0	0	0	0
1600029O15Rik	0	0	0.0154214	0.00514047	0	0.0499759	0.043929	0.0313016
1700001C02Rik	0	0	0	0	0	0	0	0
1700001C19Rik	0.105951	0.182451	0.151462	0.146621	0.21709	0.0467876	0.148811	0.137563
1700001D01Rik	0	0	0	0	0	0	0	0
1700001F09Rik	0	0	0	0	0	0	0	0
1700001G01Rik	0	0	0.0181707	0.0060569	0	0	0	0
1700001G11Rik	1.04345	0.934583	0.509896	0.82931	1.09307	1.01379	0.809035	0.971965
1700001G17Rik	0.0433405	0.101251	0.0353346	0.0599754	0.0394871	0.07656	0.0672308	0.0610926
1700001J03Rik	0.0513869	0.0400218	0.0418555	0.0444214	0.0468103	0.090775	0.0796881	0.0724245
1700001J11Rik	0.0671435	0.0627106	0.0109864	0.0469468	0.0244846	0.0355805	0.0625642	0.0408764
1700001K19Rik	0.158801	0.0309135	0.0323805	0.0740317	0.0361732	0.140258	0	0.0588104
1700001K23Rik	0.0997641	0	0.0808181	0.0601941	0	0.176252	0	0.0587507
1700001L05Rik	9.80863	14.4697	11.0699	11.7827	11.8639	14.6695	10.4589	12.3308
1700001L19Rik	0.0566195	0.0293814	0.077154	0.054385	0	0	0.0586078	0.0195359
1700001O22Rik	0.634032	0.553952	0.708746	0.632243	0.568835	0.382997	0.735668	0.5625
1700001P01Rik	0.622936	0.43139	0.281302	0.445209	0.378164	0.733631	0.321786	0.47786
1700003C15Rik	0	0	0	0	0	0	0	0
1700003D09Rik	0	0	0	0	0	0	0	0
1700003E16Rik	0.640793	0.460399	0.44344	0.514877	0.479299	0.609484	0.382706	0.490496
1700003E24Rik	0	0	0	0	0	0	0	0
1700003F12Rik	0	0.34626	0.316682	0.220981	0.506159	0.588984	0.689282	0.594808
1700003G13Rik	0	0	0	0	0	0	0	0
1700003G18Rik	0.419067	0.10883	0.170303	0.232733	0	0.0616919	0.108235	0.0566423
1700003H04Rik	0	0	0	0	0	0	0	0
1700003I22Rik	0	0	0	0	0	0	0	0
1700003L19Rik	0	0	0	0	0	0	0	0
1700003M02Rik	0.160029	0.0778548	0.0654119	0.101099	0.109404	0.0530021	0.0465868	0.0696643
1700003M07Rik	1.26085	1.13909	0.382664	0.927535	1.27549	1.39335	0.346001	1.00495
1700003P14Rik	0	0	0	0	0	0	0	0
1700006A11Rik	0	0	0	0	0	0	0	0
1700006E09Rik	0	0	0	0	0	0	0	0
1700006F04Rik	0	0	0	0	0	0	0	0
1700006H21Rik	0	0	0	0	0	0	0	0
1700007B14Rik	0	0	0	0	0	0	0	0
1700007F19Rik	0	0	0	0	0	0	0	0
1700007G11Rik	0	0	0.0367801	0.01226	0.0822188	0	0.0699908	0.0507365
1700007J10Rik	0.165023	0	0.0269764	0.0639998	0.0301182	0.0291504	0.0256088	0.0282925
1700007K09Rik	0.123914	0	0	0.0413047	0	0	0	0
1700007K13Rik	28.0206	24.3155	11.1938	21.1766	22.8345	29.1857	8.89749	20.3059
1700007L15Rik	6.72044	4.89665	5.16321	5.59343	5.43039	4.02106	4.45395	4.63513
1700007P06Rik	0	0	0	0	0	0	0	0
1700008C04Rik	0	0	0	0	0	0	0	0
1700008J07Rik	0.545735	0.711466	0.45763	0.57161	0.547271	0.433792	0.593263	0.524775
1700008K24Rik	0	0	0	0	0	0	0	0
1700008O03Rik	1.17701	0.621939	0.788353	0.862434	1.11069	0.853937	0.554288	0.839638
1700008P02Rik	0	0	0	0	0	0	0	0
1700009C05Rik	0	0	0	0	0	0.0447143	0	0.0149048
1700009J07Rik	0	0	0	0	0	0	0	0
1700009N14Rik	0	0	0	0	0	0	0	0
1700010B08Rik	0	0	0	0	0	0	0	0
1700010D01Rik	0	0	0	0	0	0	0	0
1700010I02Rik	0	0	0	0	0	0	0	0
1700010I14Rik	0	0.112679	0.0887758	0.0671516	0.181443	0.111871	0.0561932	0.116502
1700010J16Rik	0	0	0	0	0	0	0	0
1700010K23Rik	0	0	0	0	0	0	0	0
1700011A15Rik	0.0425011	0	0	0.014167	0	0.0375386	0	0.0125129
1700011B04Rik	0	0	0	0	0	0	0	0
1700011C11Rik	0	0	0	0	0	0	0.515868	0.171956
1700011E24Rik	0.0460701	0.0358776	0	0.0273159	0.0419716	0	0.0357288	0.0259001
1700011H14Rik	0	0	0	0	0	0	0	0
1700011I03Rik	0	0	0	0	0	0	0	0
1700011L22Rik	0	0	0	0	0	0	0	0
1700011M02Rik	0	0	0	0	0	0	0	0
1700012A03Rik	0	0	0	0	0	0	0	0
1700012B07Rik	0	0	0	0	0	0	0	0
1700012B09Rik	0.121705	0.0474018	0	0.0563689	0	0	0	0
1700012C14Rik	0.0966316	0.22596	0.156612	0.159735	0.263842	0.170716	0.598384	0.344314
1700012D01Rik	0.477365	0.743683	0.048556	0.423201	0.217387	0.421638	0.0462523	0.228426
1700012D14Rik	0.0684442	0.373257	0.222554	0.221418	0.373958	0.24182	0	0.205259
1700012D16Rik	0	0	0	0	0	0	0	0
1700012H19Rik	0	0	0	0	0	0	0	0
1700012I11Rik	0	0	0	0	0	0	0	0
1700012L04Rik	0	0	0.288968	0.0963227	0.0810815	0	0	0.0270272
1700012P22Rik	0	0	0	0	0	0	0	0
1700013D24Rik	0	0	0	0	0	0	0	0
1700013F07Rik	0.149184	0.0581185	0.363561	0.190288	0	0.065886	0.173357	0.0797477
1700013G24Rik	0.0717933	0.0838497	0	0.051881	0.0981303	0	0.0278498	0.0419934
1700013H16Rik	0	0	0.024034	0.00801133	0	0	0.0228398	0.00761327
1700015E13Rik	0	0	0	0	0.0525133	0	0.0893869	0.0473001
1700015F17Rik	0	0	0.0471907	0.0157302	0.158431	0	0	0.0528103
1700015G11Rik	0	0	0	0	0	0	0	0
1700016C15Rik	0	0	0.175903	0.0586343	0	0	0	0
1700016D06Rik	0.0283718	0.154616	0.139028	0.107339	0.0258572	0.0250585	0.0660542	0.03899
1700016G22Rik	0	0.0579776	0	0.0193259	0.0677521	0	0	0.022584
1700016H13Rik	0.283774	0.0315666	0.206192	0.173844	0.368933	0.446239	0.47105	0.428741
1700016K19Rik	0.165874	0.387498	0.371974	0.308449	0.37783	0.329639	0.61115	0.43954
1700016L04Rik	0.0420935	0	0	0.0140312	0.0383519	0	0.0326498	0.0236672
1700016L21Rik	0	0	0	0	0	0	0	0
1700016P04Rik	0	0	0	0	0	0	0	0
1700017B05Rik	12.583	10.5216	10.2764	11.127	12.8931	9.57204	12.1526	11.5392
1700017D01Rik	0	0	0	0	0	0	0	0
1700017G19Rik	0	0	0	0	0	0	0	0
1700017J07Rik	0	0.0820256	0	0.0273419	0	0	0	0
1700017L05Rik	0	0	0	0	0	0	0	0
1700017N19Rik	0	0	0	0	0	0	0	0
1700018A04Rik	0	0	0	0	0	0	0	0
1700018B08Rik	0	0.0265825	0.0278646	0.018149	0.155559	0.150773	0.0264898	0.110941
1700018B24Rik	0	0.0149917	0.00788325	0.00762498	0	0	0.0224398	0.00747993
1700018C11Rik	0	0	0	0	0	0	0	0
1700018F24Rik	0	0	0	0	0	0	0	0
1700018G05Rik	0	0	0	0	0	0	0	0
1700018L02Rik	0.143986	0.336291	0.352764	0.27768	0.524896	0.203474	0.379914	0.369428
1700019A02Rik	0.206251	0.37493	0.838284	0.473155	0.313024	0.789431	1.7047	0.935718
1700019B03Rik	0.0428832	0.0166907	0.140204	0.0665926	0.0390881	0	0.266308	0.101799
1700019B21Rik	0	0	0	0	0	0	0	0
1700019C18Rik	0	0	0	0	0	0	0	0
1700019D03Rik	13.532	17.4907	22.5148	17.8458	18.1922	17.7205	24.7048	20.2058
1700019E08Rik	0.0675414	0.0526183	0	0.0400532	0.123011	0.0596574	0.104675	0.0957811
1700019G17Rik	1.33774	1.22288	1.31654	1.29239	0.861454	1.46277	0.972873	1.09903
1700019G24Rik	0.0917339	0	0	0.030578	0	0.0810299	0	0.02701
1700019L03Rik	0.164418	0.0799909	0.084002	0.10947	0.206072	0.254127	0.143591	0.201263
1700019M22Rik	0	0	0	0	0	0	0	0
1700019N19Rik	0.0413569	0.0966134	0.202351	0.11344	0.0753628	0.146112	0.096238	0.105904
1700019O17Rik	0.0398775	0.0620817	0.0326	0.0448531	0.0363496	0.0528301	0	0.0297266
1700020A23Rik	0	0	0	0	0	0	0	0
1700020D05Rik	0.183121	0.0285167	0.298822	0.170153	0.100117	0.291127	0.0852401	0.158828
1700020D14Rik	0	0	0	0	0	0	0	0
1700020G17Rik	0	0	0	0	0	0	0	0
1700020I14Rik	18.9697	19.8745	19.154	19.3327	16.9621	16.9381	18.0786	17.3263
1700020L24Rik	2.0049	1.05142	0.533882	1.19673	0.633764	0.397526	0.317381	0.449557
1700020M21Rik	0	0	0	0	0	0	0.0515462	0.0171821
1700020N01Rik	0.348779	0.325874	0.597728	0.424127	0.508519	0.677712	0.62239	0.602874
1700020N15Rik	0.251901	0.654338	0.340684	0.415641	0	0.296673	0.455177	0.250617
1700020N18Rik	0	0	0	0	0	0	0	0
1700021F05Rik	29.53	32.9602	35.8011	32.7638	32.4027	35.7967	34.954	34.3845
1700021F07Rik	0	0	0	0	0.121411	0	0.0516578	0.0576896
1700021K19Rik	5.25174	5.00243	3.63752	4.63056	5.21088	4.95725	3.59964	4.58926
1700021N21Rik	0	0	0	0	0	0.037435	0.0328746	0.0234365
1700022A21Rik	0.024232	0	0	0.00807733	0	0	0	0
1700022A22Rik	0	0	0	0	0	0	0	0
1700022E09Rik	0	0	0	0	0	0	0	0
1700022H01Rik	0	0	0	0	0	0.161566	0.0472597	0.0696086
1700022H16Rik	0	0	0	0	0	0	0	0
1700022I11Rik	0	0	0.00709259	0.0023642	0	0	0	0
1700023C21Rik	0	0	0	0	0	0	0	0
1700023F02Rik	0	0	0	0	0	0	0	0
1700023F06Rik	2.11077	2.23023	1.99435	2.11178	2.06103	1.99744	1.84856	1.96901
1700024B18Rik	0	0	0	0	0	0	0	0
1700024F13Rik	0.565597	0.734322	0.97127	0.757063	0.686801	0.388556	0.535769	0.537042
1700024G13Rik	0	0	0.113527	0.0378423	0.25587	0	0	0.08529
1700024I08Rik	0	0.0413366	0	0.0137789	0	0	0	0
1700024N05Rik	0	0	0	0	0	0	0	0
1700024P04Rik	0	0	0	0	0	0	0	0
1700024P16Rik	0.0103874	0	0.0522179	0.0208684	0	0.0187818	0.00825545	0.00901242
1700025B11Rik	0	0	0	0	0	0	0	0
1700025C18Rik	0	0	0	0	0	0	0	0
1700025F22Rik	0	0	0	0	0	0	0	0
1700025F24Rik	0	0	0	0	0	0.0380119	0	0.0126706
1700025G04Rik	0.770176	0.794117	0.778053	0.780782	0.980271	0.821916	0.939791	0.913993
1700025J12Rik	0	0	0	0	0	0	0	0
1700025K24Rik	0	0	0	0	0	0	0	0
1700025M24Rik	0	0	0	0	0	0	0	0
1700025N23Rik	0	0	0	0	0	0	0	0
1700026D08Rik	0.137911	0.0429459	0.0225285	0.0677951	0.25138	0.0974441	0.128436	0.159087
1700026D11Rik	0	0	0	0	0	0	0	0
1700026F02Rik	0	0	0	0	0	0	0	0
1700026J14Rik	0.0500476	0	0	0.0166825	0	0.0442044	0.0388075	0.0276706
1700026L06Rik	0.500704	1.17012	0.814604	0.828476	0.513005	0.884509	1.50376	0.967091
1700027A15Rik	0	0	0	0	0	0	0	0
1700027F06Rik	0	0	0	0	0	0	0	0
1700027F09Rik	0	0	0	0	0	0	0	0
1700027H10Rik	0	0	0	0	0	0	0	0
1700027I24Rik	0	0	0	0	0	0	0	0
1700027J07Rik	0	0	0	0	0	0	0	0
1700028B04Rik	0.660904	0.321885	0.201145	0.394645	1.05291	0.802692	0.639799	0.8318
1700028D13Rik	0	0	0	0	0	0	0	0
1700028E10Rik	0.16267	0.159053	0.15924	0.160321	0.501836	0.129286	0.276574	0.302565
1700028I16Rik	1.61354	1.61137	1.31675	1.51389	1.21462	2.1067	1.08859	1.46997
1700028J19Rik	0.18308	0.142536	0.149484	0.158367	0.389308	0.3234	0.236781	0.316496
1700028K03Rik	0.293536	0.170529	0.162778	0.208948	0.0453931	0.308024	0.0446178	0.132678
1700028M03Rik	0	0	0	0	0	0	0	0
1700028P14Rik	0	0.0695628	0	0.0231876	0	0.0788974	0	0.0262991
1700028P15Rik	0	0	0	0	0	0	0	0
1700029B22Rik	0	0	0	0	0	0	0	0
1700029F12Rik	0	0	0	0	0	0	0	0
1700029H14Rik	0	0	0	0	0	0.0233314	0	0.00777713
1700029I15Rik	0	0	0	0	0	0	0	0
1700029J03Rik	0	0	0	0	0	0	0	0
1700029J07Rik	0.0840128	0.0840688	0.206233	0.124772	0.164128	0.148399	0.260958	0.191162
1700029M20Rik	0.0347282	0.216241	0.0663108	0.10576	0.084435	0.153365	0.125857	0.121219
1700029N11Rik	0	0	0	0	0	0	0	0
1700029P11Rik	5.46107	5.86796	6.20853	5.84585	2.75352	5.20924	4.32152	4.09476
1700030A11Rik	0	0.033798	0	0.011266	0	0	0	0
1700030C10Rik	3.5621	3.0206	4.11591	3.5662	1.99534	1.58182	3.1206	2.23259
1700030F04Rik	0	0	0	0	0	0	0	0
1700030F18Rik	0.139372	0	0	0.0464573	0	0	0	0
1700030J22Rik	1.1779	1.13093	0.918901	1.07591	1.12408	1.08893	0.871981	1.02833
1700030K09Rik	4.22518	4.46986	3.96003	4.21836	3.91421	4.83064	3.88602	4.21029
1700030L20Rik	0.534397	0.356665	0.0934167	0.32816	0.695622	0.741708	0.266507	0.567946
1700030M09Rik	0	0.0305189	0	0.010173	0	0	0.030404	0.0101347
1700030N03Rik	0	0	0	0	0	0	0	0
1700030O20Rik	0	0.115675	0	0.0385583	0.0675887	0	0	0.0225296
1700031A10Rik	0	0	0	0	0	0	0	0
1700031F05Rik	0	0	0	0	0	0	0	0
1700031M16Rik	0	0	0	0	0	0	0	0
1700031P21Rik	0	0	0	0	0	0	0	0
1700034E13Rik	0	0	0	0	0	0	0	0
1700034G24Rik	0	0	0	0	0	0	0	0
1700034H15Rik	0.0220403	0.011435	0.036089	0.0231881	0.00669854	0.0194657	0.0285304	0.0182315
1700034I23Rik	0	0	0	0	0	0	0	0
1700034J05Rik	0	0	0.0135654	0.0045218	0	0	0	0
1700034K08Rik	0	0	0	0	0	0	0.054488	0.0181627
1700034O15Rik	0	0	0	0	0	0	0	0
1700034P13Rik	3.11002	3.51318	3.91724	3.51348	3.58064	3.0979	3.57563	3.41806
1700036G14Rik	0	0	0	0	0	0	0	0
1700037C18Rik	2.07752	1.66972	1.55895	1.76873	1.70998	1.83492	1.74195	1.76228
1700037H04Rik	58.5284	62.16	56.6185	59.1023	62.3934	62.8966	52.1625	59.1508
1700039E15Rik	0	0	0	0	0	0	0	0
1700039E22Rik	0	0	0	0	0	0	0	0
1700040L02Rik	0.0290423	0.0226102	0	0.0172175	0.0529359	0.0256507	0	0.0261955
1700041A01Rik	0	0	0.130436	0.0434787	0	0	0	0
1700041C23Rik	0	0	0	0	0	0	0	0
1700041M19Rik	0	0	0	0	0	0	0	0
1700042G07Rik	0	0	0.116662	0.0388873	0	0	0	0
1700042G15Rik	0	0.0132585	0.0139305	0.009063	0	0	0	0
1700042O10Rik	1.13296	1.39002	1.17683	1.23327	0.969852	1.42519	0.745854	1.04697
1700044C05Rik	0	0	0	0	0	0	0	0
1700044K03Rik	0	0	0	0	0	0	0	0
1700045H11Rik	0	0	0	0	0	0	0	0
1700046C09Rik	0	0	0	0	0	0	0	0
1700047A11Rik	0	0	0	0	0	0	0	0
1700047E10Rik	0.396032	0.185156	0.0643082	0.215165	0	0	0.0613496	0.0204499
1700047G03Rik	0	0	0	0	0	0	0	0
1700047I17Rik2	0	0	0	0	0	0	0	0
1700047L14Rik	0	0	0	0	0	0	0	0
1700047M11Rik	0	0	0	0	0	0	0	0
1700048M11Rik	0	0.237148	0	0.0790493	0	0.089578	0.078481	0.0560197
1700048O20Rik	0	0.0430147	0.0451846	0.0293998	0	0.0650763	0.17161	0.0788954
1700049E15Rik	0	0	0	0	0	0	0	0
1700049E22Rik	0.281926	0.0732461	0.3047	0.219957	0.513202	0.249033	0.363744	0.375326
1700049G17Rik	0.586335	0.67724	0.535694	0.599756	0.585263	0.82855	0.68552	0.699778
1700049L16Rik	0	0	0	0	0	0	0	0
1700051A21Rik	0.0260835	0	0.0213081	0.0157972	0	0	0.020244	0.006748
1700052I22Rik	0	0	0	0	0	0	0	0
1700052K11Rik	1.62362	0.931707	0.934293	1.16321	1.1164	0.814224	1.07909	1.00324
1700054A03Rik	0	0	0	0	0.0466544	0	0	0.0155515
1700054K19Rik	0	0	0	0	0	0	0	0
1700054M17Rik	0	0	0	0	0	0	0	0
1700055C04Rik	0	0	0	0	0	0	0	0
1700056E22Rik	0.273311	0.182415	0.445871	0.300532	0.462489	0.241397	0.666341	0.456742
1700057G04Rik	0	0	0	0	0	0	0	0
1700057H15Rik	0	0	0	0	0	0	0	0
1700057H21Rik	0	0	0	0	0	0	0	0
1700060C16Rik	0	0	0	0	0	0	0	0
1700060C20Rik	0	0.0584024	0	0.0194675	0	0	0	0
1700061F12Rik	0	0	0	0	0	0	0	0
1700061G19Rik	3.741	3.62647	2.54128	3.30292	2.79488	3.43525	1.64645	2.62553
1700061I17Rik	0	0	0	0	0	0	0	0
1700061J23Rik	0	0	0	0	0	0	0	0
1700063A18Rik	0	0	0	0	0	0	0	0
1700063D05Rik	0.232364	0.0904971	0.0472793	0.12338	0.05291	0.0513095	0	0.0347398
1700063O14Rik	0	0	0	0	0	0	0	0
1700064J06Rik	0	0	0	0	0	0	0	0
1700064M15Rik	0	0	0.0537384	0.0179128	0	0	0.0512144	0.0170715
1700065D16Rik	0	0	0	0	0.130892	0.254284	0.140369	0.175182
1700065I16Rik	0	0	0	0	0	0	0	0
1700065J11Rik	0	0	0	0	0	0	0	0
1700065J18Rik	0	0	0	0	0	0	0	0
1700065L07Rik	0	0	0	0	0	0	0	0
1700065O20Rik	0	0	0	0	0	0	0	0
1700066B17Rik	0	0	0	0	0	0	0	0
1700066B19Rik	0.237972	0.123478	0.0973478	0.152933	0.204896	0.0467058	0.0923933	0.114665
1700066J03Rik	0	0	0	0	0	0	0	0
1700066M21Rik	2.90182	2.94358	2.89063	2.91201	2.89331	3.01401	2.41384	2.77372
1700066N21Rik	0	0	0	0	0	0	0	0
1700066O22Rik	0	0	0	0	0	0	0	0
1700067G17Rik	0	0	0	0	0	0.128344	0	0.0427813
1700067K01Rik	0.713798	0.688084	0.693545	0.698476	0.402665	0.990699	0.659319	0.684228
1700067P10Rik	0	0	0	0	0	0	0	0
1700069L16Rik	0.175937	0.0913617	0	0.0890996	0	0	0.0909191	0.0303064
1700069P05Rik	0	0	0	0	0	0	0	0
1700071K01Rik	0	0	0	0	0	0	0	0
1700071M16Rik	0.354553	0.396663	0.25706	0.336092	0.0717902	0.449544	0.0611192	0.194151
1700072B07Rik	0	0	0	0	0	0	0	0
1700072I22Rik	0	0	0	0	0	0	0	0
1700072O05Rik	0	0	0	0	0	0	0	0
1700073E17Rik	0	0	0	0	0	0	0	0
1700074H08Rik	0	0	0	0	0	0	0	0
1700074P13Rik	0	0	0	0	0	0	0	0
1700080E11Rik	0	0	0	0	0	0	0	0
1700080N15Rik	0	0	0	0	0	0	0	0
1700080O16Rik	0	0	0	0	0	0	0	0
1700081H04Rik	0	0	0	0	0	0	0	0
1700084C01Rik	0.0975434	0.0949176	0.0597756	0.0840789	0.0666792	0.0430757	0.113566	0.0744403
1700084D21Rik	0	0	0	0	0	0	0	0
1700084E18Rik	1.32977	1.1312	0.684122	1.04836	0.439938	0.106795	0.934942	0.493892
1700084F23Rik	0	0	0	0	0	0	0	0
1700084J12Rik	0	0	0	0	0	0	0	0
1700084M14Rik	0	0	0	0	0	0	0	0
1700085C21Rik	0	0	0	0	0	0	0	0
1700086L19Rik	0	0	0	0	0	0	0.0745823	0.0248608
1700086O06Rik	0.36462	0.157912	0.315575	0.279369	0.231648	0.204044	0.492349	0.309347
1700088E04Rik	1.77545	1.35993	1.19271	1.4427	1.59198	1.66927	1.28894	1.51673
1700091H14Rik	0.076307	0	0.103902	0.0600697	0	0.0449303	0.11845	0.0544601
1700092C02Rik	0	0	0	0	0	0	0	0
1700092C10Rik	0	0	0	0	0	0	0	0
1700092E19Rik	0	0	0	0	0	0	0	0
1700092K14Rik	0	0	0	0	0	0	0	0
1700092M07Rik	0.459299	0.119445	0	0.192915	0.417728	0	0.236572	0.2181
1700093K21Rik	0	0	0	0	0	0	0	0
1700094D03Rik	0.295084	0.229585	0.405218	0.309962	0.384209	0.325684	0.319124	0.343006
1700094J05Rik	0.376105	0.644274	0.398885	0.473088	0.445517	0.26575	0.408485	0.373251
1700094M24Rik	0	0	0	0	0	0	0	0
1700095A21Rik	0.276512	0.134558	0.197457	0.202842	0.0944898	0	0.0536344	0.0493747
1700095B10Rik	0	0	0	0	0	0	0	0
1700095J12Rik	0.0537232	0	0	0.0179077	0	0	0	0
1700096J18Rik	0.112107	0	0	0.037369	0	0	0	0
1700096K18Rik	0.387406	0.395825	0.27698	0.353404	0.441377	0.256621	0.338283	0.345427
1700096P03Rik	0	0	0	0	0	0	0	0
1700097N02Rik	1.24763	1.25949	1.50642	1.33785	0.673563	1.30603	1.03925	1.00628
1700099I09Rik	0	0	0	0	0.0563131	0	0	0.018771
1700100I10Rik	0	0	0	0	0	0	0	0
1700100L14Rik	0	0	0	0	0	0	0	0
1700101E01Rik	2.0049	1.56119	2.30236	1.95615	2.16225	2.96337	1.80907	2.31156
1700101I11Rik	0.049088	0.0382298	0.119981	0.0690996	0	0.0867137	0	0.0289046
1700101O22Rik	0	0	0	0	0	0	0	0
1700102H20Rik	0.41444	0	0.446112	0.286851	0	0.366153	0.320345	0.228833
1700102P08Rik	0.569023	0.677583	0.79229	0.679632	0.335524	0.768645	0.623304	0.575824
1700104L18Rik	0	0	0	0	0	0	0	0
1700105P06Rik	0.163904	0	0.0665169	0.076807	0.074607	0	0	0.024869
1700106J16Rik	0.147867	0.184192	0.0482985	0.126786	0.107807	0.130599	0.137697	0.125368
1700108F19Rik	0.223318	0.0347814	0.145631	0.134577	0.162766	0.157795	0.277119	0.199227
1700108J01Rik	0	0	0	0	0	0	0	0
1700109G14Rik	0	0.0387252	0	0.0129084	0.0905933	0	0	0.0301978
1700109G15Rik	0	0	0.121117	0.0403723	0	0	0.348055	0.116018
1700109H08Rik	0	0	0.04681	0.0156033	0	0.101514	0.044586	0.0487
1700109I08Rik	0	0	0	0	0	0	0	0
1700109K24Rik	0.0337929	0.131487	0.0275866	0.0642888	0.123104	0.149138	0.0262108	0.0994843
1700110C19Rik	0	0	0.0461525	0.0153842	0	0	0	0
1700110I01Rik	0	0	0	0	0	0	0	0
1700110I07Rik	0.168846	0	0	0.056282	0	0	0	0
1700110K17Rik	0	0.136003	0	0.0453343	0	0	0.0902317	0.0300772
1700111N16Rik	0	0	0	0	0	0	0	0
1700112E06Rik	0	0.196402	0.0342762	0.0768927	0	0.0742554	0.0652103	0.0464886
1700112H15Rik	0	0	0	0	0	0	0	0
1700112J05Rik	0	0	0	0	0	0	0	0
1700112J16Rik	0.0452949	0.143466	0.0123499	0.0670369	0.013764	0.0133348	0.0117231	0.0129406
1700113A16Rik	4.17102	5.75066	5.08823	5.0033	5.16041	6.82719	5.28402	5.75721
1700113B09Rik	0	0	0	0	0	0	0	0
1700113H08Rik	0	0	0	0	0	0	0	0
1700116B05Rik	0	0	0	0	0	0	0	0
1700119H24Rik	0	0	0	0	0	0	0	0
1700120C14Rik	0.147311	0	0.237698	0.128336	0.267971	0.390461	0.113834	0.257422
1700120E14Rik	0	0	0	0	0	0	0	0
1700120G07Rik	0	0	0	0	0	0	0	0
1700120K04Rik	0.0846608	0	0	0.0282203	0.308275	0	0.196683	0.168319
1700121L16Rik	0	0	0	0	0	0	0	0
1700121N20Rik	0	0	0.0295664	0.00985547	0.0330185	0.0320041	0.0281122	0.0310449
1700122C19Rik	0	0	0	0	0	0.0581221	0	0.019374
1700122O11Rik	0	0	0	0	0	0	0	0
1700123I01Rik	0.171533	0.233669	0.490715	0.298639	0.0586322	0.321936	0.282953	0.221174
1700123J17Rik	0	0	0	0	0.0193003	0	0	0.00643343
1700123K08Rik	0	0	0	0	0	0	0	0
1700123L14Rik	0	0	0	0	0	0	0	0
1700123M08Rik	0.381491	0.351037	0.537761	0.42343	0.948095	0.612624	0.672698	0.744472
1700123O12Rik	0	0	0	0	0	0	0	0
1700123O20Rik	16.1448	14.0081	17.6117	15.9215	14.7171	13.0364	18.0476	15.267
1700123O21Rik	0	0	0	0	0	0	0	0
1700124L16Rik	0.183544	0.143254	0.147785	0.158194	0.500661	0.648772	0.566728	0.572054
1700125G02Rik	0	0	0	0	0	0	0	0
1700125G22Rik	0.0451228	0.0351393	0	0.026754	0	0	0	0
1700125H03Rik	0	0	0	0	0.0922867	0	0	0.0307622
1700125H20Rik	0.115954	0.24077	0.157644	0.171456	0.140873	0.238967	0.299838	0.226559
1700126H18Rik	0	0	0	0	0	0	0	0
1700128A07Rik	0	0	0	0	0	0	0	0
1700128F08Rik	0	0	0	0	0	0	0	0
1700129C05Rik	0	0	0	0	0	0	0	0
1810006J02Rik	0	0	0	0	0	0	0	0
1810007C17Rik	0	0	0	0	0	0	0	0
1810007D17Rik	0.0546793	0	0	0.0182264	0.049806	0.0482957	0.0423915	0.0468311
1810008I18Rik	0	0	0	0	0	0	0	0
1810009A15Rik	171.63	136.11	141.861	149.867	153.585	137.927	137.053	142.855
1810009J06Rik	0	0	0	0	0	0	0	0
1810010D01Rik	0	0.0633843	0	0.0211281	0.0370829	0	0.0631403	0.0334077
1810010H24Rik	1.47116	2.1607	1.22808	1.61998	1.55392	1.62421	1.19337	1.45717
1810011H11Rik	0	0	0	0	0	0	0	0
1810011O10Rik	1.94877	2.09901	0.588774	1.54552	1.63013	1.83907	0.414369	1.29452
1810012K16Rik	0	0	0	0	0	0	0	0
1810013A23Rik	0	0	0	0	0	0	0	0
1810013L24Rik	14.6914	14.0984	18.1506	15.6468	13.654	14.7802	16.3311	14.9218
1810014B01Rik	1.28024	1.66095	1.9359	1.6257	1.28364	1.52647	1.67291	1.49434
1810018F18Rik	0	0	0	0	0	0	0	0
1810019D21Rik	0.89737	0.485291	0.740711	0.707791	0.773744	0.390464	0.536444	0.566884
1810020O05Rik	0.141765	0.137975	0.086763	0.122168	0.096886	0.156513	0.219975	0.157791
1810021B22Rik	0.129667	0	0.0527254	0.0607975	0.236171	0.286326	0.0502442	0.190914
1810022K09Rik	133.907	134.648	127.928	132.161	112.464	123.21	133.75	123.141
1810024B03Rik	0	0.0660808	0.0231075	0.0297294	0	0	0.0219573	0.0073191
1810026B05Rik	0.796567	0.812434	0.849596	0.819532	0.735233	0.635774	0.788283	0.719763
1810026J23Rik	10.0702	10.5245	15.4911	12.0286	9.96812	11.0176	13.5502	11.512
1810030O07Rik	15.5037	17.0253	16.2685	16.2658	16.4996	17.3457	16.8365	16.8939
1810032O08Rik	5.49104	7.72553	5.76378	6.32678	7.48074	7.50217	6.11844	7.03378
1810034E14Rik	0.0568289	0.0589802	0.0154878	0.0437656	0.0690699	0.033461	0.0147061	0.039079
1810037I17Rik	79.6763	97.5697	152.314	109.853	108.266	112.173	181.534	133.991
1810041H14Rik	0	0.197581	0	0.0658603	0	0.223606	0	0.0745353
1810041L15Rik	0.257059	0.20838	0.0833248	0.182921	0.25392	0.212841	0.128952	0.198571
1810043G02Rik	2.33077	2.47691	2.43553	2.4144	2.75269	2.57767	2.20271	2.51102
1810043H04Rik	37.1871	31.8087	33.3819	34.1259	34.2007	29.6504	31.0559	31.6357
1810044D09Rik	3.01245	2.58305	2.27752	2.62434	2.28463	3.01584	2.9532	2.75122
1810046K07Rik	0	0	0	0	0	0	0	0
1810053B23Rik	0	0	0	0	0	0	0	0
1810055G02Rik	14.5864	16.3843	17.0345	16.0017	16.5713	14.0308	16.1456	15.5826
1810058I24Rik	52.8437	50.5116	47.8495	50.4016	47.5851	49.4535	47.7878	48.2755
1810062G17Rik	0.0420359	0.130934	0.102829	0.091933	0	0.148511	0.293447	0.147319
1810062O18Rik	0	0.0419165	0.0438227	0.0285797	0	0.0475343	0.0834492	0.0436612
1810063I02Rik	0	0.483605	0.497101	0.326902	0.562387	1.36796	0.238123	0.722823
1810064F22Rik	0	0	0	0	0	0	0	0
1810065E05Rik	0	0	0	0	0	0	0	0
2010001A14Rik	1.94691	1.47536	1.67127	1.69785	1.05449	1.99846	1.99908	1.68401
2010001E11Rik	0	0.0568034	0.0716394	0.0428143	0.0266127	0.038674	0.0680006	0.0444291
2010003K11Rik	0	0	0	0	0	0.0549923	0	0.0183308
2010005H15Rik	0	0	0	0	0	0	0	0
2010009K17Rik	0	0	0.0639813	0.0213271	0	0	0	0
2010010A06Rik	0.264354	0.514851	0.161215	0.313473	0.361105	0.286303	0.102429	0.249946
2010012O05Rik	1.83181	1.59351	1.85085	1.75872	1.66991	2.10728	1.64938	1.80886
2010016I18Rik	0	0	0	0	0.0406487	0	0	0.0135496
2010106C02Rik	0	0	0	0	0	0	0	0
2010106E10Rik	0	0	0	0	0	0	0	0
2010107E04Rik	526.597	584.713	509.743	540.351	525.614	600.501	514.159	546.758
2010107G12Rik	0.233001	0.0967228	0.241398	0.190374	0.240728	0.178348	0.205032	0.208036
2010107G23Rik	6.20059	6.55363	6.91534	6.55652	6.44658	9.48309	6.30533	7.41167
2010109A12Rik	0	0.0650778	0.13554	0.0668726	0	0	0	0
2010109I03Rik	0	0	0	0	0	0.047692	0	0.0158973
2010111I01Rik	5.96839	4.77188	5.8419	5.52739	5.0163	4.19495	6.28484	5.16536
2010204K13Rik	17.0706	18.0985	20.215	18.4614	24.2154	19.664	26.5212	23.4669
2010300C02Rik	0.14697	0.205879	0.144391	0.165747	0.247905	0.285565	0.256835	0.263435
2010308F09Rik	0.315653	0	0.0851875	0.133613	0	0.0929435	0.081417	0.0581202
2010310C07Rik	0	0.0359856	0	0.0119952	0.0420977	0	0	0.0140326
2010315B03Rik	0.347657	0.429565	0.210176	0.329133	0.234177	0.28042	0.289279	0.267959
2010320M18Rik	7.56006	7.20156	9.56561	8.10908	7.08448	7.06177	6.91536	7.02054
2200002D01Rik	55.2574	26.4418	10.6645	30.7879	49.6095	24.4052	17.7507	30.5885
2200002J24Rik	0.142938	0.111364	0.174232	0.142845	0.195231	0.189381	0.332237	0.23895
2210010C04Rik	0.0156601	0	0	0.00522003	0	0.013831	0	0.00461033
2210011C24Rik	3.29685	7.3056	4.23906	4.94717	2.50316	3.69587	3.24565	3.14823
2210013O21Rik	10.9096	10.4074	14.8573	12.0581	12.2583	12.0046	15.2296	13.1642
2210015D19Rik	2.03602	1.81533	2.11876	1.99004	1.87283	1.55302	2.02612	1.81732
2210016F16Rik	11.6875	11.0875	10.268	11.0143	10.4115	10.9694	10.2048	10.5286
2210016L21Rik	23.3952	25.1376	25.3186	24.6171	26.1126	26.9238	26.6079	26.5481
2210018M11Rik	10.1933	10.7331	9.21721	10.0479	10.1925	9.65377	9.1304	9.65889
2210019I11Rik	0	0	0	0	0	0	0	0
2210039B01Rik	7.40465	7.07447	7.38488	7.288	6.12803	5.18145	8.99185	6.76711
2210404E10Rik	0	0	0	0	0	0	0	0
2210404O09Rik	1.89679	2.62462	1.30525	1.94222	1.70171	1.98105	1.29744	1.66007
2210406O10Rik	0.321115	0.0571685	0.149765	0.176016	0	0.0972732	0.0854424	0.0609052
2210407C18Rik	0	0	0	0	0	0	0	0
2210408F21Rik	0.166367	0.0574148	0.11974	0.114507	0.178632	0.0650906	0.545907	0.26321
2210408I21Rik	0.797032	1.05067	1.09508	0.980927	0.88519	0.853127	0.833162	0.85716
2210409D07Rik	0	0	0	0	0	0	0	0
2210409E12Rik	36.2049	29.4596	14.0334	26.566	7.20727	7.41384	4.68172	6.43428
2210414B05Rik	0	0	0	0	0	0	0	0
2210416O15Rik	0.0464153	0	0	0.0154718	0	0	0.0360269	0.012009
2210417A02Rik	0.913654	0.517804	0.808887	0.746782	0.604907	0.880398	0.514597	0.666634
2210420H20Rik	0	0.107123	0	0.0357077	0	0	0.0532719	0.0177573
2300002M23Rik	0.143852	0.179187	0.0939826	0.139007	0.157321	0.177873	0.156289	0.163828
2300003K06Rik	0	0	0	0	0	0	0	0
2300005B03Rik	0	0	0	0	0	0	0	0
2300009A05Rik	1.54395	1.83306	1.91139	1.7628	1.53968	2.01314	1.93658	1.8298
2310001H17Rik	0.316797	0.246855	0.0923058	0.218653	0.103284	0.349789	0.132037	0.195037
2310001K24Rik	0.110106	0.257528	0	0.122545	0	0	0	0
2310002D06Rik	0	0	0	0	0	0	0	0
2310002F09Rik	0	0.0302191	0	0.010073	0.0235979	0.0114305	0.0100498	0.0150261
2310002L09Rik	0	0	0	0	0	0	0	0
2310003N18Rik	0.1105	0	0	0.0368333	0	0	0	0
2310005A03Rik	0	0	0	0	0	0	0	0
2310005E17Rik	0.0305436	0	0	0.0101812	0	0	0	0
2310007B03Rik	0.29079	0.237641	0.0237395	0.184057	0.265091	0.0384875	0.361268	0.221615
2310008N11Rik	0	0	0	0	0	0.0706914	0	0.0235638
2310009A05Rik	10.2427	8.82843	10.6126	9.89458	8.78408	9.74374	8.6139	9.04724
2310009B15Rik	9.35325	7.90055	7.46684	8.24021	7.08432	5.62347	6.51419	6.40733
2310010G23Rik	1.75484	2.78847	2.42552	2.32294	2.0233	3.51104	2.25058	2.59497
2310010J17Rik	1.38469	3.36099	1.96996	2.23855	0.559709	2.71878	2.4962	1.9249
2310011J03Rik	15.8303	12.0156	14.0778	13.9746	12.8581	9.81693	14.6597	12.4449
2310015A10Rik	0.5203	0.517669	0.463759	0.500576	0.324274	0.319921	0.363195	0.335797
2310015D24Rik	0	0	0	0	0	0	0	0
2310016D03Rik	0	0	0	0	0	0	0	0
2310020H05Rik	0	0	0	0	0	0	0	0
2310022A10Rik	30.8157	30.8774	30.0791	30.5907	34.0478	36.2341	25.9494	32.0771
2310022B05Rik	17.2241	20.5395	20.6435	19.469	19.7886	21.4429	20.1905	20.474
2310030A07Rik	0	0.0556821	0	0.0185607	0	0.0631271	0.110746	0.0579577
2310030G06Rik	7.32002	8.44688	4.01675	6.59455	5.80102	7.51289	4.80495	6.03962
2310033P09Rik	11.6709	11.0026	11.1156	11.263	13.0382	10.3847	10.4954	11.3061
2310034C09Rik	0	0	0	0	0	0	0	0
2310034G01Rik	1.01083	1.14152	0.576394	0.909581	0.736656	0.491049	0.587848	0.605184
2310034O05Rik	0	0	0	0	0	0	0	0
2310035C23Rik	6.42581	6.46013	7.3241	6.73668	5.47308	5.71673	6.39753	5.86245
2310036O22Rik	66.981	53.3694	50.3518	56.9007	56.0715	44.8657	54.1274	51.6882
2310039H08Rik	9.32766	10.2514	10.3828	9.98729	9.62974	10.7102	10.3663	10.2354
2310039L15Rik	0.465624	0.621839	0.594932	0.560798	0.605745	0.940051	0.567009	0.704268
2310040G24Rik	0.676533	2.22854	1.20274	1.36927	0.772517	1.96098	1.25313	1.32888
2310043L19Rik	0	0	0	0	0	0	0	0
2310043O21Rik	0	0	0	0	0	0	0	0
2310045N01Rik	11.6086	9.94323	13.0334	11.5284	10.0922	8.91298	11.6171	10.2074
2310045n01rik-mef2b	0	0	0	0	0	0	0	0
2310047M10Rik	4.01591	4.08438	4.44499	4.18176	4.42047	4.26628	4.61772	4.43482
2310050C09Rik	0.0346419	0	0	0.0115473	0	0	0	0
2310057J18Rik	0	0	0	0	0	0	0	0
2310057M21Rik	6.45015	5.27906	4.95474	5.56132	6.36207	5.34989	5.40699	5.70632
2310057N15Rik	0	0	0	0	0	0	0	0
2310061I04Rik	28.9295	30.5339	25.4241	28.2958	31.7809	31.67	26.792	30.081
2310061N02Rik	0	0	0	0	0	0	0	0
2310065F04Rik	0	0	0	0	0	0	0	0
2310067B10Rik	10.0032	10.6394	9.03158	9.89139	12.4073	12.959	9.70698	11.6911
2310068J16Rik	0.163313	0.30513	0.293247	0.253897	0.238056	0.201924	0.532123	0.324034
2310069B03Rik	0.111661	0.39112	0.152163	0.218315	0.11875	0.262986	0.115584	0.165773
2310069G16Rik	0	0.0350878	0.0367265	0.0239381	0	0	0.139777	0.0465923
2310075C17Rik	0	0	0	0	0	0	0	0
2310079G19Rik	0	0	0	0	0	0	0	0
2310081J21Rik	0	0	0	0	0	0	0	0
2400006E01Rik	3.63142	5.21992	6.04103	4.96412	4.23186	5.52038	6.09551	5.28258
2410002F23Rik	20.8871	18.567	23.5369	20.997	19.5843	18.3421	24.0931	20.6732
2410003L11Rik	22.6931	20.8394	26.3616	23.298	22.0238	23.7516	20.7791	22.1848
2410004B18Rik	16.2722	14.687	14.5979	15.1857	14.1225	13.5187	15.8015	14.4809
2410004I01Rik	0.476403	0.340049	0.323805	0.380086	0.578771	0.350646	0.461944	0.463787
2410004P03Rik	0.442977	0.45829	0.470363	0.45721	0.542583	0.670877	0.684114	0.632525
2410006H16Rik	181.807	221.861	240.13	214.599	246.611	327.967	248.256	274.278
2410012E07Rik	0.130528	0.0406459	0.170609	0.113928	0.142758	0.0922276	0.182351	0.139112
2410015M20Rik	67.4449	67.6399	68.2389	67.7746	65.768	69.4836	66.4615	67.2377
2410016O06Rik	26.7389	25.5701	33.861	28.7233	26.2126	23.9666	30.7853	26.9882
2410017I17Rik	0.600207	0.44926	0.565953	0.538473	0.799567	0.733998	0.555482	0.696349
2410018L13Rik	3.98164	5.94578	4.72616	4.88453	4.72455	6.59093	4.13992	5.1518
2410021H03Rik	0.633599	0.328987	0.214997	0.392528	0.48096	0.559627	0.204687	0.415091
2410089E03Rik	4.10584	3.79921	3.10636	3.67047	3.80382	3.70005	3.44693	3.65027
2410124H12Rik	0.409737	0.410344	0.714558	0.511546	0.58644	0.672107	0.816716	0.691754
2410127L17Rik	35.3644	36.3973	36.2104	35.9907	33.014	34.8493	37.4661	35.1098
2410131K14Rik	6.41641	6.13673	7.80447	6.78587	6.51339	6.48429	7.33009	6.77592
2410137M14Rik	1.79437	1.74669	1.75519	1.76542	1.02174	1.1094	0.626244	0.919128
2410141K09Rik	16.1778	17.3169	17.5306	17.0084	13.3501	17.3183	11.7449	14.1378
2500002B13Rik	10.2161	11.6605	10.7737	10.8834	7.39038	8.40307	7.6591	7.81752
2500004C02Rik	0.500763	0.487228	0.350978	0.446323	0.358663	0.331707	0.347121	0.34583
2510002D24Rik	6.36733	5.57112	5.70058	5.87968	6.70794	6.24287	5.87056	6.27379
2510003B16Rik	0.501065	1.04124	1.28763	0.943312	0.988307	0.885183	1.03477	0.96942
2510009E07Rik	0.110961	0.115136	0.0252382	0.0837784	0.106794	0.119777	0.0383046	0.0882919
2510039O18Rik	22.3179	22.1975	23.3865	22.634	22.8393	22.7533	23.9899	23.1942
2610001J05Rik	12.9111	11.494	11.0205	11.8085	12.8909	12.791	12.4043	12.6954
2610002M06Rik	2.76249	2.5637	3.27994	2.86871	3.32053	3.34573	3.69285	3.45304
2610005L07Rik	8.20061	8.59268	9.85328	8.88219	8.11345	7.70333	5.43429	7.08369
2610008E11Rik	2.15502	1.61806	1.50957	1.76088	2.00638	1.64862	1.68553	1.78018
2610015P09Rik	4.09007	4.18431	4.79319	4.35586	4.82111	5.52425	5.31252	5.21929
2610016A17Rik	0.104504	0	0	0.0348347	0	0.0923149	0	0.0307716
2610020C07Rik	0.264335	0.193642	0.19077	0.216249	0.297671	0.315859	0.350115	0.321215
2610020H08Rik	3.36665	3.8361	3.23537	3.47937	2.63614	3.55143	3.05103	3.07953
2610027K06Rik	0.415202	0.345451	0.16397	0.308208	0.587349	0.581671	0.266808	0.478609
2610028E06Rik	0.00913599	0.00711015	0	0.00541538	0.0166592	0	0.00709526	0.00791815
2610028H24Rik	0	0	0.0158685	0.0052895	0	0.0171428	0.0301363	0.0157597
2610035D17Rik	0.478934	0.731251	0.5874	0.599195	0.856362	1.04122	0.557731	0.818438
2610035F20Rik	0.25368	0.320948	0.595414	0.390014	0.895827	0.532133	1.35331	0.92709
2610037D02Rik	2.27027	2.39737	2.711	2.45955	3.62029	3.67991	2.69661	3.33227
2610042L04Rik	0.522602	0.518998	0.677826	0.573142	0.68994	0.763968	1.09127	0.848393
2610044O15Rik8	2.31019	2.81725	2.31371	2.48038	2.12339	2.56747	2.27172	2.32086
2610100L16Rik	0	0	0	0	0	0	0	0
2610203C22Rik	0	0	0	0	0	0	0	0
2610206C17Rik	0.0199907	0	0	0.00666357	0.0182221	0	0.0155188	0.011247
2610301B20Rik	5.50135	5.87383	6.83357	6.06958	6.38808	5.88097	7.70575	6.65827
2610305D13Rik	25.8728	28.1718	31.6208	28.5551	18.2581	21.2096	25.3112	21.593
2610306M01Rik	2.95042	2.26925	1.64413	2.28793	2.98359	2.12921	2.12153	2.41144
2610307P16Rik	0.027479	0.0514714	0.0865686	0.055173	0.0602896	0.06068	0.0960277	0.0723324
2610316D01Rik	0	0	0	0	0	0	0	0
2610318N02Rik	29.2837	34.4501	44.297	36.0103	28.777	37.8587	34.9341	33.8566
2610507B11Rik	63.3765	71.9869	77.0131	70.7922	63.1345	66.4863	70.1109	66.5772
2610507I01Rik	0.642679	0.587941	0.544378	0.591666	0.627045	0.567611	0.866825	0.68716
2610524H06Rik	11.1264	11.5414	13.3332	12.0003	12.5533	10.7851	15.9841	13.1075
2610528A11Rik	0.16005	0.166209	0	0.108753	0.0971931	0.235608	0.206815	0.179872
2610528J11Rik	16.9319	11.6548	14.4544	14.347	26.1306	18.352	21.3052	21.9293
2700029M09Rik	46.9022	43.2894	46.2741	45.4886	48.2433	48.6493	41.7206	46.2044
2700038G22Rik	1.90412	2.28912	2.07112	2.08812	2.04551	2.11785	2.36642	2.17659
2700046A07Rik	0	0	0	0	0	0	0	0
2700046G09Rik	0.441643	0.556602	0.309428	0.435891	0.345054	0.482935	0.179581	0.335857
2700049A03Rik	10.2965	12.9847	12.4354	11.9055	13.2919	14.7209	11.761	13.2579
2700054A10Rik	0.129668	0.103265	0.108635	0.113856	0.0890272	0.182488	0.0829383	0.118151
2700060E02Rik	197.386	190.521	202.838	196.915	200.758	209.387	202.114	204.086
2700062C07Rik	15.1835	16.231	16.1266	15.847	16.3661	17.7426	17.2079	17.1055
2700069I18Rik	0	0	0	0	0	0	0	0
2700070H01Rik	0	0.0152725	0.0160404	0.0104376	0	0	0.0152316	0.0050772
2700081O15Rik	1.91028	1.45678	1.40719	1.59142	1.38061	1.24136	1.26538	1.29578
2700089I24Rik	0	0	0	0	0	0	0.0434491	0.014483
2700094K13Rik	212.535	184.561	191.27	196.122	203.383	193.68	179.649	192.237
2700097O09Rik	19.1284	21.6808	19.7045	20.1712	18.8322	22.193	18.3784	19.8012
2700099C18Rik	5.24737	4.36915	5.45454	5.02369	4.85906	3.27148	5.13937	4.4233
2810001G20Rik	2.34405	2.55548	2.95369	2.61774	2.09684	2.14564	2.57842	2.27363
2810002D19Rik	2.47791	2.75563	1.75486	2.32947	1.91436	2.20936	1.63026	1.91799
2810004N23Rik	82.3117	74.7644	85.7283	80.9348	74.6249	74.5502	82.0787	77.0846
2810006K23Rik	10.2709	11.5012	11.4637	11.0786	13.0804	12.7807	13.3763	13.0791
2810013P06Rik	3.34187	2.73059	3.34492	3.13913	2.31892	2.40822	3.33043	2.68586
2810021J22Rik	2.02132	1.86227	1.61232	1.83197	1.64682	1.94069	1.64087	1.74279
2810025M15Rik	47.2115	50.9351	56.9328	51.6931	44.2406	50.3161	58.5048	51.0205
2810029C07Rik	0.329076	0.525766	0.481553	0.445465	0.315768	0.535391	0.389957	0.413705
2810032G03Rik	0.0570068	0.177524	0.0465568	0.0936959	0.0779313	0.352446	0.221201	0.217193
2810047C21Rik1	0.0209875	0	0.0343106	0.0184327	0.0573911	0.055609	0.0488763	0.0539588
2810049E08Rik	0	0	0	0	0	0	0	0
2810403A07Rik	13.0789	13.8605	19.2125	15.384	15.3026	15.7	19.8988	16.9671
2810403D21Rik	0	0	0.151936	0.0506453	0.237569	0.065793	0.202264	0.168542
2810404M03Rik	0	0	0	0	0	0	0	0
2810405F15Rik	0	0	0	0	0	0	0	0
2810408A11Rik	2.69415	3.71406	4.2029	3.53704	3.3556	3.50567	5.18868	4.01665
2810408I11Rik	9.51308	9.52061	9.33843	9.45737	8.19207	9.77746	11.3074	9.75898
2810410L24Rik	0.100608	0.250604	0.164491	0.171901	0.0366827	0.035543	0.0312408	0.0344888
2810417H13Rik	22.7061	28.6923	39.178	30.1921	29.5713	29.6199	42.0721	33.7544
2810428I15Rik	41.6833	34.2283	39.7163	38.5426	39.31	40.8577	43.3882	41.1853
2810429I04Rik	3.56643	2.6606	4.00607	3.41103	2.76355	3.01613	3.40933	3.063
2810433D01Rik	0.159756	0.103641	0.10875	0.124049	0.0728012	0.0235165	0.0413293	0.0458823
2810442N19Rik	0	0	0	0	0	0	0	0
2810454H06Rik	0.104545	0.0813665	0.0760436	0.0873184	0.137674	0.14363	0.0541232	0.111809
2810459M11Rik	0.1464	0.0986992	0.103848	0.116316	0.10673	0.163701	0.250011	0.173481
2810468N07Rik	0.578255	1.06403	0.558263	0.733516	0.503073	0.812515	0.591592	0.635727
2810471M01Rik	0	0	0	0	0	0	0	0
2810474O19Rik	19.825	19.1059	23.5791	20.8367	16.3284	16.0819	21.0568	17.8224
2900005J15Rik	0	0	0.0135606	0.0045202	0.0151155	0	0.0128738	0.00932977
2900008C10Rik	0.23456	0.16222	0.212908	0.203229	0.498485	0.252981	0.283025	0.34483
2900009J06Rik	0.540868	0.843337	1.13823	0.840812	1.08278	0.955574	1.00437	1.01424
2900011O08Rik	11.5837	9.5546	5.74345	8.96058	11.101	9.20759	6.24128	8.84996
2900026A02Rik	4.39844	4.07789	3.19719	3.89117	4.27789	4.09086	3.72433	4.03103
2900041M22Rik	1.26707	1.37685	1.27225	1.30539	1.29917	1.9351	1.02436	1.41954
2900052N01Rik	0	0	0	0	0	0	0.0198406	0.00661353
2900055J20Rik	0.168846	0.087676	0	0.0855073	0.102528	0.0497114	0.30542	0.152553
2900057B20Rik	0	0	0	0	0	0	0	0
2900060B14Rik	0.221093	0.229682	0.059873	0.170216	0.0671031	0.195287	0.114189	0.125526
2900076A07Rik	0.319141	0.248532	0.371601	0.313091	0.290752	0.201342	0.282866	0.25832
2900079G21Rik	0	0	0	0	0	0	0	0
2900092C05Rik	0	0	0	0	0	0	0	0
2900092D14Rik	0	0	0	0	0	0	0	0
2900097C17Rik	25.8466	29.0586	30.961	28.6221	25.2283	24.5802	28.4025	26.0703
3000002C10Rik	0.307826	0.152502	0.525681	0.32867	0.586596	0.543754	0.868703	0.666351
3010001F23Rik	0	0	0	0	0	0.0785128	0.0339984	0.0375037
3010026O09Rik	17.8281	18.8644	19.8845	18.859	18.9595	21.598	17.5591	19.3722
3100003L05Rik	0	0	0	0	0	0.168245	0	0.0560817
3110001I22Rik	2.70543	2.3901	2.17621	2.42391	2.11376	1.97224	2.11679	2.0676
3110002H16Rik	14.0935	12.847	10.9727	12.6377	16.5699	14.6194	11.7505	14.3133
3110009E18Rik	7.28559	6.54281	6.97725	6.93522	7.05298	7.93172	7.57465	7.51978
3110009F21Rik	0	0	0	0	0	0	0	0
3110015C05Rik	0	0	0	0	0	0	0	0
3110021A11Rik	0	0.260121	0.233291	0.164471	0	0.126434	0.185013	0.103816
3110021N24Rik	0.978999	0.893934	0.785046	0.885993	0.8066	0.731632	1.03774	0.858657
3110035E14Rik	0	0	0	0	0.00931558	0	0	0.00310519
3110039I08Rik	0.0110046	0.017134	0	0.00937953	0	0.0291706	0.00854387	0.0125715
3110039M20Rik	0	0	0	0	0	0	0	0
3110040N11Rik	18.4735	17.1433	13.8366	16.4845	13.6048	14.5927	13.0951	13.7642
3110043O21Rik	5.69085	6.79804	5.57411	6.021	6.68278	6.70748	6.47506	6.62177
3110045C21Rik	0.45045	0.300606	0.36772	0.372925	0.527779	0.682024	0.449387	0.553063
3110052M02Rik	0.271505	0.222716	0.216276	0.236832	0.187335	0.265714	0.182376	0.211808
3110056K07Rik	0.531855	0.692704	1.07274	0.765766	0.434361	0.713563	1.0964	0.748108
3110057O12Rik	1.59471	2.02728	0.641477	1.42116	1.59922	2.10093	0.577874	1.42601
3110062M04Rik	1.2845	0.88776	0.769637	0.980632	0.918824	0.910659	0.776731	0.868738
3110070M22Rik	0.583426	0.706597	0.449802	0.579942	0.738436	0.572551	0.503001	0.604663
3110079O15Rik	0	0.084931	0.0881687	0.0576999	0.297386	0	0.421434	0.239607
3110082I17Rik	30.1504	26.0477	33.0055	29.7345	30.5633	27.8368	32.8415	30.4139
3110082J24Rik	0	0	0.127906	0.0426353	0	0.0462383	0	0.0154128
3110099E03Rik	0	0	0	0	0	0	0	0
3200001D21Rik	0.102271	0.0909719	0.155366	0.116203	0.119871	0.0774216	0.13613	0.111141
3300002I08Rik	1.24763	1.27887	0.587361	1.03795	1.31557	0.985994	0.763303	1.02162
3300002P13Rik	0.269538	0.577114	0.164996	0.337216	0.368433	0.357093	0.522834	0.41612
3300005D01Rik	0.0360631	0.0842422	0	0.0401018	0	0.081661	0.0279785	0.0365465
3425401B19Rik	0	0	0.0187506	0.0062502	0	0	0	0
3632451O06Rik	7.5017	8.2317	6.72579	7.4864	8.78075	11.7187	7.46988	9.32311
3632454L22Rik	0	0.00691478	0	0.00230493	0.00838473	0.0162481	0.00714193	0.0105916
3830403N18Rik	0	0	0	0	0.0333328	0	0.0283796	0.0205708
3830406C13Rik	2.37145	2.85652	2.3637	2.53056	2.30058	2.32934	2.2945	2.30814
3830408C21Rik	0.125191	0.250574	0.219361	0.198375	0.244543	0.315911	0.222158	0.260871
3830417A13Rik	7.98995	4.54253	1.43615	4.65621	6.65378	2.67862	3.86433	4.39891
3830432H09Rik	0.0275066	0.0321134	0.0112515	0.0236238	0.0501527	0.0242938	0.0213586	0.031935
3930402G23Rik	0.080642	0.0896613	0.0377086	0.0693373	0.0840235	0.0101747	0.0447308	0.0463097
4430402I18Rik	0.186968	0.206162	0.229388	0.207506	0.113628	0.123848	0.254045	0.16384
4631405J19Rik	0	0	0	0	0	0.0258215	0	0.00860717
4632404H12Rik	0.454604	0.517772	0.589795	0.520724	0.394244	0.401503	0.697452	0.497733
4632415L05Rik	2.26487	2.55883	2.47435	2.43268	2.15759	2.38658	2.11693	2.22037
4632427E13Rik	0.188532	0.195819	0.153358	0.179236	0.400634	0.166524	0.292238	0.286465
4632428C04Rik	0.0820059	0.0744646	0.100634	0.0857015	0.0623005	0.0603562	0.0742898	0.0656488
4632428N05Rik	0.592667	0.415239	0.183355	0.397087	0.630514	0.354745	0.22503	0.40343
4732416N19Rik	0.0828572	0	0.067241	0.0500327	0.0754205	0	0.128317	0.0679125
4732456N10Rik	0	0.0101586	0	0.0033862	0.0118992	0	0.0101351	0.00734477
4732471J01Rik	0.276588	0.492538	0.362647	0.377258	0.291104	0.286882	0.347706	0.308564
4732490B19Rik	0.0135591	0	0	0.0045197	0	0	0	0
4732491K20Rik	0.133406	0.0798665	0.125981	0.113085	0.130984	0.154077	0.0956329	0.126898
4831407H17Rik	0	0.09493	0	0.0316433	0	0.0269681	0.0236775	0.0168819
4831440E17Rik	0.0478249	0.0372186	0.0335631	0.0395355	0.0373763	0.0784426	0.0849037	0.0669075
4833411C07Rik	0	0	0	0	0	0	0	0
4833412C05Rik	0.136112	0	0.0833173	0.0731431	0.0620171	0.0300544	0.237617	0.109896
4833415N18Rik	0	0	0	0	0	0	0	0
4833417C18Rik	0.593488	0.75605	1.14585	0.831796	0.934288	1.21514	1.10964	1.08636
4833418N02Rik	0.0682799	0.177173	0.0558008	0.100418	0.0622356	0.140713	0.0530004	0.0853163
4833419F23Rik	0.0876704	0.136543	0.0357359	0.0866498	0	0.038717	0.135994	0.058237
4833420G17Rik	8.50381	8.61852	9.97406	9.03213	8.75765	8.22492	10.1734	9.05199
4833422C13Rik	0.0232059	0.126429	0.0583216	0.0693188	0.0423141	0.0409922	0.0450516	0.042786
4833422M21Rik	0.0777882	0.0403714	0.0211826	0.0464474	0	0.137407	0	0.0458023
4833423E24Rik	0	0	0	0	0	0	0	0
4833427F10Rik	0	0	0	0	0	0	0	0
4833427G06Rik	0.0516461	0.120672	0	0.0574394	0.0940922	0	0	0.0313641
4833428L15Rik	0	0.0221699	0.0465138	0.0228946	0	0	0.0662988	0.0220996
4833439L19Rik	52.2113	55.93	53.568	53.9031	51.3479	54.0157	55.3361	53.5666
4921501E09Rik	0	0	0	0	0	0	0	0
4921504A21Rik	0.0162708	0	0.0399291	0.0187333	0	0	0.0126353	0.00421177
4921504E06Rik	0	0	0	0	0	0	0	0
4921506M07Rik	0	0.0184133	0.0193286	0.0125806	0.0215594	0	0	0.00718647
4921507L20Rik	0.0224277	0.0872929	0.0183294	0.0426833	0.040885	0.0396167	0.0174091	0.0326369
4921507P07Rik	0.213962	0.166533	0.36173	0.247408	0.442127	0.226765	0.398727	0.355873
4921508D12Rik	0	0	0	0	0	0	0	0
4921509C19Rik	0	0	0.010048	0.00334933	0.0111954	0.0108457	0	0.00734703
4921509O07Rik	0	0	0	0	0	0	0.00999509	0.0033317
4921511C10Rik	0	0	0	0	0	0.0423034	0	0.0141011
4921511C20Rik	0	0	0	0	0	0	0	0
4921511H03Rik	0	0	0	0	0	0	0	0
4921511I17Rik	0	0	0	0	0	0	0	0
4921511M17Rik	0	0	0	0	0	0	0	0
4921513I03Rik	0	0	0	0	0	0	0	0
4921515E04Rik	0	0	0	0	0	0	0	0
4921517D22Rik	0	0.0403648	0.0169787	0.0191145	0.0378283	0.00916126	0	0.0156632
4921518K17Rik	0	0	0	0	0	0	0	0
4921524J17Rik	9.55432	11.9032	13.5017	11.6531	11.5527	13.3426	11.8286	12.2413
4921524L21Rik	0	0	0	0	0	0	0	0
4921525O09Rik	0.0198735	0.0386673	0.0813283	0.046623	0.0362381	0.0702085	0.084886	0.0637775
4921529L05Rik	0	0	0	0	0	0	0	0
4921530L21Rik	0	0	0	0	0	0	0	0
4921531C22Rik	0.480919	0.29115	0.291297	0.354455	0.389682	0.283166	0.290399	0.321082
4921531P14Rik	0	0	0	0	0	0	0	0
4921533I20Rik	0	0	0	0	0	0	0	0
4921534H16Rik	0	0	0	0	0	0	0	0
4921536K21Rik	0.201639	0.313873	0.144359	0.219957	0.229785	0.389565	0.166364	0.261905
4921539E11Rik	0.028237	0	0.0230991	0.017112	0	0.0124678	0.0328886	0.0151188
4922502D21Rik	0	0	0	0	0	0	0	0
4922502H24Rik	0	0	0	0	0	0	0	0
4922502N22Rik	0	0	0	0	0	0	0	0
4930401C15Rik	0	0	0	0	0	0	0	0
4930401O10Rik	0	0	0	0	0	0	0	0
4930401O12Rik	0	0	0	0	0	0	0	0
4930402F06Rik	0	0	0	0	0	0	0	0
4930402F11Rik	0	0	0	0	0	0	0	0
4930402H24Rik	3.4839	3.96914	3.9388	3.79728	3.9164	3.98694	3.66131	3.85488
4930402K13Rik	0	0	0.031381	0.0104603	0	0.01695	0	0.00565
4930404A05Rik	0	0	0	0	0	0	0	0
4930404H11Rik	0	0	0	0	0	0	0	0
4930404I05Rik	0.154024	0.0599661	0.125643	0.113211	0.105258	0.0340098	0.0298713	0.0563797
4930404N11Rik	2.80452	1.62681	2.33069	2.25401	2.01083	1.73926	1.66508	1.80506
4930405A10Rik	0	0	0	0	0	0	0	0
4930405A21Rik	0.527931	0.469733	0.830509	0.609391	0.824561	0.399644	0.497277	0.573827
4930405D11Rik	0	0	0	0	0	0	0	0
4930405J17Rik	0	0	0	0	0	0	0	0
4930405L22Rik	0	0	0	0	0	0	0	0
4930405O22Rik	0	0	0	0	0	0	0	0
4930406D18Rik	0	0	0	0	0	0	0	0
4930407G08Rik	0	0	0	0	0	0	0	0
4930407I10Rik	0	0	0	0	0.0124699	0	0	0.00415663
4930407I19Rik	0	0	0	0	0	0	0	0
4930412B13Rik	0	0	0	0	0	0	0	0
4930412C18Rik	0.0648703	0.0504849	0.0132763	0.0428772	0.0147865	0.0501312	0.0566798	0.0405325
4930412O13Rik	0	0.00619613	0	0.00206538	0	0	0	0
4930413E15Rik	0	0	0	0	0	0	0	0
4930413F20Rik	0	0.0522356	0.0547595	0.035665	0	0.0592556	0	0.0197519
4930413G21Rik	1.43322	1.17445	2.11593	1.57453	1.94797	1.95428	2.16625	2.02283
4930413M19Rik	0	0	0	0	0	0	0	0
4930414N06Rik	0.0714692	0.0556821	0	0.0423838	0.325385	0.126254	0.110746	0.187462
4930415F15Rik	0.0536294	0.04177	0.0873413	0.0609136	0	0	0.0415792	0.0138597
4930415L06Rik	0	0	0	0	0	0	0	0
4930415O20Rik	0.0796169	0.248156	0.0646384	0.130804	0.289937	0.42195	0.493332	0.40174
4930417O13Rik	0	0	0	0	0	0	0	0
4930417O22Rik	0	0	0.0499269	0.0166423	0	0.0270036	0	0.0090012
4930419G24Rik	0	0	0	0	0	0	0	0
4930423M02Rik	0	0	0	0	0	0	0	0
4930425K10Rik	0	0	0	0	0	0	0	0
4930425L21Rik	0	0	0	0	0	0	0	0
4930425O10Rik	0	0	0	0	0	0	0.0385274	0.0128425
4930426D05Rik	0	0	0	0	0	0	0	0
4930426L09Rik	0	0	0.0192253	0.00640843	0	0.0415583	0	0.0138528
4930427A07Rik	16.4412	15.7177	18.7715	16.9768	19.2071	17.8454	19.2165	18.7563
4930428D20Rik	0	0	0	0	0	0	0	0
4930428E07Rik	0	0	0	0	0	0	0	0
4930428G15Rik	0	0	0.0399303	0.0133101	0	0	0	0
4930428O21Rik	0	0	0	0	0	0	0	0
4930429B21Rik	1.71853	1.36468	1.34855	1.47725	1.23428	1.54848	1.40163	1.3948
4930429D17Rik	0	0	0	0	0	0	0	0
4930429F11Rik	0	0	0	0	0	0	0	0
4930429F24Rik	0.0229298	0.0178496	0	0.0135931	0.0209	0.0202519	0.0177985	0.0196501
4930430A15Rik	0	0	0	0	0	0	0	0
4930430F08Rik	7.32786	6.83556	6.00613	6.72318	7.4936	7.29609	6.38262	7.05744
4930430F21Rik	0	0	0	0	0	0	0	0
4930430J02Rik	0	0	0	0	0	0	0	0
4930431F12Rik	0.0590298	0.0689174	0.0603579	0.0627684	0.04036	0.0130338	0.0229171	0.025437
4930431P03Rik	0	0	0	0	0	0	0	0
4930432J09Rik	0	0	0	0	0	0	0	0
4930432K21Rik	2.30082	2.19607	4.56282	3.0199	2.46517	2.76591	4.26478	3.16529
4930432M17Rik	0	0	0	0	0	0	0	0
4930433B08Rik	0	0	0	0	0	0	0	0
4930433I11Rik	0	0	0	0	0	0	0	0
4930433N12Rik	0.102251	0.457701	0.37591	0.311954	0.279581	0.632164	0.615045	0.50893
4930434J06Rik	0	0	0	0	0	0	0	0
4930435E12Rik	0	0	0	0	0	0	0	0
4930438E09Rik	0	0	0	0	0	0	0	0
4930440C22Rik	0	0	0	0	0	0	0	0
4930440I19Rik	0	0	0	0	0	0	0	0
4930441H08Rik	0	0	0	0	0	0	0	0
4930441J16Rik	0	0	0	0	0	0	0	0
4930442J19Rik	0	0	0	0	0	0	0	0
4930442L01Rik	0	0	0.0134304	0.0044768	0	0	0.0510002	0.0170001
4930443O20Rik	0.0486558	0	0	0.0162186	0	0	0.0188827	0.00629423
4930444F02Rik	0.0189196	0.00991841	0	0.00961267	0.0461103	0	0.044064	0.0300581
4930444G20Rik	0.0193121	0.0150325	0.0315778	0.0219741	0	0.0341131	0.134932	0.0563484
4930444M15Rik	3.59645	2.92899	1.88624	2.80389	2.5771	2.27673	1.95268	2.26884
4930444P10Rik	0	0	0.0301953	0.0100651	0	0	0.0871065	0.0290355
4930445N18Rik	0.0435247	0	0	0.0145082	0.0396547	0	0	0.0132182
4930447A16Rik	0	0	0	0	0	0	0	0
4930447C04Rik	1.1189	1.45154	1.27801	1.28282	1.05234	0.658811	1.42023	1.04379
4930447F24Rik	0.246692	0.0618071	0.108181	0.138893	0.236545	0.143286	0.201409	0.193747
4930447J18Rik	0	0	0	0	0	0	0	0
4930447K03Rik	0.0720458	0.0280483	0.0293937	0.0431626	0.0328251	0.0954494	0.0279476	0.052074
4930447M23Rik	0	0	0	0	0	0	0	0
4930447N08Rik	0	0	0	0	0	0	0	0
4930448C13Rik	0	0	0	0	0	0	0	0
4930448F12Rik	0	0	0	0	0	0	0	0
4930448H16Rik	0	0	0	0	0	0	0	0
4930448I06Rik	0	0	0	0	0	0	0	0
4930448I18Rik	0	0	0	0	0	0	0	0
4930448K20Rik	0	0	0	0	0	0	0	0
4930449E01Rik	0	0	0	0	0.132933	0	0.0565535	0.0631622
4930449E18Rik	0	0	0	0	0	0	0	0
4930449I24Rik	0	0	0	0	0	0	0	0
4930451G09Rik	0.211441	0.150489	0.144902	0.168944	0.128369	0.140118	0.137074	0.135187
4930451I11Rik	0	0	0	0	0	0	0	0
4930452A19Rik	0	0	0	0	0	0	0	0
4930452B06Rik	5.99914	6.4735	5.5054	5.99268	6.3627	7.60987	5.41956	6.46404
4930452G13Rik	0	0.0265825	0	0.00886083	0.0933356	0	0	0.0311119
4930452N14Rik	0	0	0	0	0	0	0	0
4930453H23Rik	0.0199647	0	0	0.0066549	0	0	0.0154987	0.00516623
4930453L07Rik	0	0	0	0	0	0	0	0
4930453N24Rik	28.2438	25.4999	26.6693	26.8043	22.5055	23.342	25.608	23.8185
4930455B14Rik	0.0335085	0.0260893	0	0.0198659	0.0610708	0	0.0259993	0.0290234
4930455C13Rik	6.87329	6.92582	7.37729	7.0588	6.16255	5.81098	6.47295	6.14883
4930455D15Rik	0	0	0	0	0	0	0	0
4930455F16Rik	0	0	0	0	0	0	0	0
4930455G09Rik	0.479109	0.693192	0.222554	0.464952	0.186979	0.181365	0.371246	0.24653
4930455H04Rik	0	0	0	0	0	0	0	0
4930455J16Rik	0	0	0	0	0	0	0	0
4930456L15Rik	0	0	0	0	0	0	0	0
4930459C07Rik	0	0	0	0	0	0	0	0
4930459L07Rik	0	0	0	0	0	0	0	0
4930461G14Rik	14.5965	12.2457	10.3458	12.396	14.3229	14.9732	6.90979	12.0686
4930463O16Rik	0	0	0	0	0	0	0	0
4930465K10Rik	0.539562	0.287409	0.255119	0.360697	0.388217	0.200653	0.41873	0.335867
4930465M20Rik	0	0	0	0	0	0	0	0
4930467D21Rik	0.0654875	0.118925	0.0446606	0.0763577	0.139312	0.115676	0.186472	0.147153
4930467E23Rik	0	0	0	0	0	0	0	0
4930467K11Rik	0	0	0.0921362	0.0307121	0	0.0499862	0	0.0166621
4930469G21Rik	0	0.0309135	0	0.0103045	0.0361732	0	0	0.0120577
4930470H14Rik	55.0846	48.8803	40.5069	48.1573	22.114	20.1694	28.0583	23.4472
4930470O06Rik	0	0	0	0	0	0	0	0
4930470P17Rik	0	0	0	0	0	0	0	0
4930471C04Rik	0	0	0	0	0	0	0	0
4930471G03Rik	0	0	0	0	0	0	0	0
4930471M09Rik	0	0	0	0	0	0	0.0255813	0.0085271
4930473A02Rik	0.0500097	0.0389321	0.0204325	0.0364581	0.0683678	0.0441624	0.0970301	0.0698534
4930473O22Rik	0	0	0	0	0	0	0	0
4930474G06Rik	0	0	0	0	0	0	0	0
4930474H20Rik	0	0	0	0	0	0	0	0
4930474M22Rik	0	0	0	0	0	0	0	0
4930474N05Rik	0	0	0	0	0	0	0	0
4930474N09Rik	0	0	0	0	0	0	0	0
4930477N07Rik	0.141616	0.189232	0.0988275	0.143225	0	0.062541	0.376586	0.146376
4930478L05Rik	0	0.0140682	0.0147786	0.0096156	0.0164754	0	0	0.0054918
4930478P22Rik	0	0	0	0	0	0	0	0
4930479D17Rik	0.164624	0.170963	0.0893564	0.141648	0.0999675	0.0484683	0.0850853	0.0778404
4930480E11Rik	0	0	0	0	0	0	0	0
4930480G23Rik	0	0.0443398	0.0232569	0.0225322	0	0	0	0
4930480K15Rik	0	0	0	0	0	0	0	0
4930480K23Rik	1.03272	1.20469	0.920445	1.05262	1.41606	1.05706	1.17756	1.21689
4930480M12Rik	0	0	0	0	0	0	0	0
4930481A15Rik	0.0280608	0.0240885	0.0253154	0.0258216	0.0141106	0.0495676	0.021777	0.0284851
4930482G09Rik	0	0	0	0	0	0	0	0
4930483J18Rik	0.0336185	0.05235	0.192076	0.0926815	0.0919067	0.0296927	0	0.0405331
4930483K19Rik	0.145349	0.226316	0.213654	0.195106	0.185451	0.15405	0.157914	0.165805
4930483O08Rik	0	0	0	0	0	0	0	0
4930484H19Rik	0	0	0	0	0	0	0	0
4930486F22Rik	0	0	0	0	0	0	0	0
4930486I03Rik	0.0507084	0.0394929	0.0413061	0.0438358	0	0	0	0
4930486L24Rik	1.23626	1.98497	1.59911	1.60678	0.868542	1.45585	0.919526	1.08131
4930487D11Rik	0	0	0	0	0	0	0	0
4930487H11Rik	0.0430663	0.067001	0	0.0366891	0	0.0759578	0.0333337	0.0364305
4930488B22Rik	0	0	0	0	0	0	0	0
4930488L21Rik	0	0	0	0	0	0	0	0
4930500F04Rik	0	0	0	0	0	0	0	0
4930500L23Rik	0	0	0	0	0	0	0	0
4930502A04Rik	0	0	0	0	0	0	0	0
4930502E09Rik	0.0534429	0.124874	0.0870394	0.0884521	0	0.094407	0.0828697	0.0590922
4930502E18Rik	0.060072	0.0701529	0.147154	0.0924596	0	0.0530568	0.0932325	0.0487631
4930503B20Rik	0	0.0286878	0.0300606	0.0195828	0	0	0	0
4930503E14Rik	0	0.0215698	0	0.00718993	0	0	0.0215024	0.00716747
4930503E24Rik	0	0	0	0	0	0	0	0
4930503F20Rik	0	0	0	0	0	0	0	0
4930503H13Rik	0	0	0	0	0	0	0	0
4930503L19Rik	4.16265	3.96494	3.83374	3.98711	3.33041	3.77928	3.7068	3.6055
4930503O07Rik	0	0	0	0	0	0	0	0
4930504C09Rik	0	0	0	0	0	0.0294669	0	0.0098223
4930504O13Rik	0	0	0	0	0	0	0	0
4930505A04Rik	0.0824918	0.0321179	0.0336351	0.0494149	0	0	0.0639866	0.0213289
4930505G20Rik	0	0	0	0	0	0	0	0
4930505K13Rik	0	0	0	0	0	0	0	0
4930505K14Rik	0	0	0	0	0	0	0	0
4930506A18Rik	0	0	0	0	0	0	0	0
4930506C21Rik	0.0386514	0.0601925	0	0.032948	0.0704366	0.0341382	0	0.0348583
4930507D05Rik	1.92222	1.82862	1.64716	1.79933	2.60069	1.84592	1.87155	2.10605
4930507D10Rik	0	0	0	0	0	0	0	0
4930509E16Rik	0.334318	0.544227	0.570763	0.483103	0.304675	0.40265	0.660366	0.455897
4930509J09Rik	0	0	0	0	0	0	0	0
4930509K18Rik	0	0	0	0	0	0	0	0
4930511A02Rik	0	0	0	0	0	0	0	0
4930511A08Rik	0	0.225559	0.116662	0.114074	0	0.127865	0.223456	0.117107
4930511E03Rik	0	0	0	0	0	0	0	0
4930511M06Rik	0.0585011	0.0290308	0.0203461	0.0359593	0.0680135	0.0109801	0.0193092	0.0327676
4930512B01Rik	0	0	0	0	0	0.0218677	0	0.00728923
4930512J16Rik	0.0548995	0.0284885	0	0.027796	0	0.032325	0	0.010775
4930512M02Rik	0	0	0.0455678	0.0151893	0	0.0494397	0.0433934	0.0309444
4930513D17Rik	0	0	0	0	0	0	0	0
4930513N10Rik	1.9913	1.66833	1.5432	1.73428	1.59118	1.39662	1.49177	1.49319
4930513O06Rik	0	0	0	0	0	0	0	0
4930515B02Rik	0	0	0	0	0	0	0	0
4930515G01Rik	0.0860691	0.0893425	0.18744	0.120951	0.287615	0.101357	0.0890581	0.159343
4930515G16Rik	0	0	0	0	0	0	0	0
4930515L03Rik	0	0	0	0	0	0	0	0
4930515L19Rik	0	0	0	0	0	0	0	0
4930517E11Rik	0	0	0	0	0	0	0	0
4930517M08Rik	0	0	0	0	0	0	0	0
4930518J21Rik	0	0	0	0	0	0	0	0
4930518P08Rik	0	0	0	0	0.0557261	0.0270036	0	0.0275766
4930519D14Rik	0	0	0	0	0	0	0	0
4930519F09Rik	0.0450197	0.0350451	0.0551891	0.0450846	0.0410347	0.0397618	0.0349456	0.0385807
4930519F16Rik	0.841408	0.824921	0.890498	0.852276	0.454395	0.495433	0.846364	0.598731
4930519F24Rik	0	0	0	0	0	0	0	0
4930519G04Rik	0.0495302	0.0771044	0	0.0422115	0.0451515	0.0729085	0.0384556	0.0521719
4930519H02Rik	0	0	0	0	0	0	0	0
4930519K11Rik	0	0	0	0	0	0	0	0
4930520O04Rik	0.100846	0.104692	0.169421	0.124986	0.091898	0.258295	0.391486	0.247226
4930520P13Rik	0	0	0	0	0	0	0	0
4930521E06Rik	0	0	0	0	0	0	0	0
4930522H14Rik	0	0	0	0	0	0	0	0
4930522O17Rik	0	0	0	0	0	0	0	0
4930523C07Rik	0.0562411	0.0310314	0.0391588	0.0421438	0.0573339	0	0.0557241	0.037686
4930523O13Rik	0	0	0	0	0	0	0	0
4930524B15Rik	0.103627	0.12099	0.112989	0.112535	0.0472321	0.0152539	0.201135	0.0878737
4930524B17Rik	0	0	0	0	0	0	0	0
4930524C18Rik	0	0	0	0	0	0	0	0
4930524N10Rik	0	0	0	0	0	0	0	0
4930524O05Rik	0	0	0	0	0	0	0	0
4930524O08Rik	0	0	0	0	0	0	0	0
4930525C09Rik	0	0	0	0	0	0	0	0
4930525D18Rik	0	0	0	0	0	0	0	0
4930525G20Rik	0.0875655	0.0425942	0.161236	0.0971319	0.0698544	0.0676701	0.127502	0.0883422
4930526H09Rik	0	0	0	0	0	0	0	0
4930526I15Rik	4.20998	2.73241	2.71821	3.2202	3.60343	2.98255	3.10408	3.23002
4930526L06Rik	0	0.142414	0.119387	0.087267	0.133331	0.129236	0.170277	0.144281
4930527F14Rik	0	0	0	0	0	0	0	0
4930527G23Rik	0	0	0	0	0	0	0	0
4930528A17Rik	0.142392	0.172404	0.142343	0.15238	0.158652	0.125761	0.196547	0.16032
4930528D03Rik	0.0580297	0.0677666	0.071084	0.0656268	0.0793289	0.0512529	0.0225166	0.0510328
4930528G23Rik	0	0	0	0	0	0	0	0
4930528H21Rik	0	0	0	0	0	0	0	0
4930528P14Rik	0	0	0	0	0	0	0	0
4930529C04Rik	0	0	0.00750489	0.00250163	0	0	0	0
4930529K09Rik	0	0	0	0	0	0	0	0
4930529L06Rik	0	0	0.204865	0.0682883	0	0	0	0
4930532I03Rik	0	0	0	0	0	0	0	0
4930532M18Rik	0	0	0	0	0	0	0	0
4930533B01Rik	0	0	0	0	0	0	0	0
4930533N22Rik	0.0228107	0.106541	0.0745663	0.0679727	0.0207914	0	0.0354122	0.0187345
4930533P14Rik	0	0	0	0	0	0	0	0
4930538K18Rik	0.23207	0.108393	0.132752	0.157738	0.211524	0.18447	0.126094	0.174029
4930539C22Rik	0	0	0	0	0	0	0	0
4930539E08Rik	0.58469	0.715035	0.638282	0.646002	0.456949	0.762292	0.470343	0.563195
4930539J05Rik	3.46785	2.02727	2.18578	2.5603	1.22742	1.61672	1.64042	1.49485
4930539M17Rik	0.138003	0	0	0.046001	0.0838176	0	0.0356754	0.039831
4930539N22Rik	0	0	0	0	0	0	0	0
4930540M03Rik	0	0	0	0	0	0	0	0
4930542C21Rik	0	0	0	0	0	0	0	0
4930542D17Rik	0.0779857	0.0202369	0	0.0327409	0	0	0	0
4930543E12Rik	0.0246401	0	0.0201323	0.0149241	0	0.0217624	0.0191248	0.0136291
4930543N07Rik	0	0	0	0	0	0	0	0
4930544D05Rik	0	0	0	0	0	0	0	0
4930544G11Rik	0	0	0	0	0	0	0	0
4930544M13Rik	0	0	0	0	0	0	0	0
4930545E07Rik	0	0	0	0	0	0	0	0
4930545H06Rik	0	0.040634	0.0424913	0.0277084	0.0475249	0	0	0.0158416
4930545L23Rik	0	0.0102987	0	0.0034329	0	0	0.0102748	0.00342493
4930546C10Rik	0	0	0	0	0	0	0	0
4930546K05Rik	0.0182937	0.00711862	0.00748703	0.0109665	0.00833952	0	0.0213111	0.00988354
4930547E08Rik	0.0851297	0	0.0690714	0.0514004	0	0	0	0
4930547E14Rik	0	0	0	0	0	0	0	0
4930548G14Rik	0	0	0	0	0	0	0	0
4930548H24Rik	2.95681	4.58439	5.55653	4.36591	2.80725	3.63433	4.01621	3.48593
4930548J01Rik	0	0	0	0	0	0	0	0
4930548K13Rik	0	0	0	0	0	0	0	0
4930549C01Rik	0	0	0.153048	0.051016	0	0	0	0
4930549C15Rik	0	0	0	0	0	0	0	0
4930549G23Rik	1.07562	1.25716	0.748748	1.02718	0.69951	0.678632	1.30932	0.895821
4930550C14Rik	0.959302	1.19948	0.997053	1.05194	1.29816	1.18105	0.834688	1.10463
4930550C17Rik	0	0	0	0	0	0	0	0
4930550L24Rik	0.0441464	0.0515475	0.0180404	0.0379114	0.0201195	0.0194952	0	0.0132049
4930552N02Rik	0	0	0	0	0	0	0	0
4930552P12Rik	0.119397	0.0413015	0.108537	0.0897452	0.0725661	0.0351503	0.0206027	0.042773
4930553C11Rik	0	0	0	0	0	0	0	0
4930553E22Rik	0	0	0	0	0	0	0	0
4930554C24Rik	0	0	0	0	0	0	0	0
4930554G24Rik	0	0	0	0	0	0	0	0
4930554H23Rik	0	0	0	0	0	0	0	0
4930554I06Rik	0	0	0	0	0	0	0	0
4930555B11Rik	0	0	0	0	0	0	0	0
4930555B12Rik	0	0	0	0	0	0	0	0
4930555G01Rik	0.130399	0.0634353	0.0666542	0.0868295	0.178307	0.0575841	0.126554	0.120815
4930555G21Rik	0	0	0	0	0	0	0	0
4930555K05Rik	0	0	0	0	0	0	0	0
4930556C24Rik	0	0	0	0	0	0	0	0
4930556G01Rik	0	0.0336552	0.0352357	0.0229636	0.0393761	0	0.033521	0.024299
4930556J02Rik	0	0	0	0	0	0	0	0
4930556M19Rik	0.559718	0.477388	0.35876	0.465289	0.710149	0.372551	0.327499	0.470066
4930556N09Rik	0	0	0	0	0	0	0	0
4930556N13Rik	0.0359807	0	0.0880784	0.041353	0.0655733	0.0317792	0	0.0324508
4930557A04Rik	0	0	0	0	0	0	0	0
4930557F10Rik	0	0	0	0	0	0	0	0
4930557J02Rik	0	0	0	0	0	0	0	0
4930557K07Rik	0	0.131008	0	0.0436693	0	0.148347	0.129654	0.092667
4930558C23Rik	0.0554691	0	0	0.0184897	0.0505246	0.0979867	0.17201	0.10684
4930558F17Rik	0	0	0	0	0	0	0	0
4930558G05Rik	0	0	0	0	0	0	0	0
4930558J18Rik	1.96956	2.69557	1.9061	2.19041	1.69072	2.37735	1.69485	1.92097
4930558K02Rik	0.0768108	0	0	0.0256036	0.0349896	0	0.0595854	0.031525
4930559C10Rik	0	0	0	0	0	0	0	0
4930562C15Rik	0	0	0	0	0	0	0	0
4930562F07Rik	0.159492	0	0	0.053164	0	0.0469549	0.0412162	0.0293904
4930563D23Rik	0	0	0.01006	0.00335333	0.0224177	0	0	0.00747257
4930563E18Rik	0	0	0	0	0	0	0	0
4930563E22Rik	0.11768	0.167909	0.200663	0.162084	0.125174	0.14724	0.190399	0.154271
4930563F08Rik	0	0	0	0	0	0	0	0
4930563H07Rik	0	0	0	0	0	0	0	0
4930563M20Rik	0	0	0	0	0	0	0	0
4930563M21Rik	0	0.0391053	0	0.0130351	0	0	0	0
4930564B18Rik	0	0	0	0	0	0	0	0
4930564C03Rik	0	0	0	0	0.0279931	0	0	0.00933103
4930564D02Rik	0	0	0	0	0	0	0	0
4930565D16Rik	0	0	0	0	0	0	0	0
4930565N06Rik	0.123669	0.181813	0.236071	0.180518	0.112743	0.169904	0.138707	0.140451
4930567H12Rik	0	0	0	0	0	0	0	0
4930567H17Rik	0	0	0	0	0	0	0	0
4930567J20Rik	0	0	0	0	0	0	0	0
4930567K12Rik	0	0	0	0	0	0	0	0
4930567K20Rik	0	0	0	0	0	0	0	0
4930568D16Rik	0	0	0	0	0	0	0	0
4930568E12Rik	0	0	0	0	0	0	0	0
4930568G15Rik	0	0	0	0	0	0	0	0
4930570G19Rik	0	0	0.0493169	0.016439	0.00951489	0	0	0.00317163
4930571K23Rik	0	0	0	0	0	0	0	0
4930571O06Rik	0	0	0	0	0	0	0	0
4930572K03Rik	0	0	0	0	0	0	0	0
4930572O03Rik	0	0	0	0	0	0	0	0
4930572O13Rik	0	0	0	0	0	0	0	0
4930573O16Rik	0	0	0	0	0	0	0	0
4930577N17Rik	1.02629	0.79888	0.992978	0.939383	0.878198	0.665944	0.747905	0.764016
4930578C19Rik	0	0	0	0	0	0	0	0
4930578E11Rik	0	0	0	0	0	0	0	0
4930578I06Rik	0	0	0	0	0	0	0	0
4930578M01Rik	0	0	0	0	0.0385101	0	0	0.0128367
4930578N18Rik	0	0	0	0	0	0	0	0
4930579F01Rik	0.0600501	0	0	0.0200167	0	0.0530366	0	0.0176789
4930579G18Rik	0.335805	0.130705	0.254793	0.240434	0.174897	0.211847	0.335117	0.24062
4930579G24Rik	8.53576	9.25074	8.76396	8.85015	7.32703	7.66015	7.62712	7.5381
4930579H20Rik	0	0	0	0	0	0	0	0
4930579J19Rik	0	0	0	0	0	0	0	0
4930579K19Rik	0.0632243	0.12306	0.206464	0.130916	0.259276	0.418808	0.098119	0.258734
4930579P08Rik	0	0	0	0	0	0	0	0
4930581F22Rik	0.0276552	0.0322869	0.0226244	0.0275222	0.0630294	0.0610625	0.0966325	0.0735748
4930583K01Rik	0	0.0340386	0.106904	0.0469809	0	0	0	0
4930583P06Rik	0	0	0	0	0	0	0	0
4930584F24Rik	0	0	0	0	0	0	0	0
4930586N03Rik	0.0438352	0	0	0.0146117	0	0	0	0
4930587E11Rik	0	0	0	0	0	0	0	0
4930590J08Rik	0.0382263	0.0595003	0.0391101	0.0456122	0.017426	0.0506417	0.0296871	0.0325849
4930590L20Rik	0	0	0	0	0	0	0	0
4930591A17Rik	0.110738	0.0431263	0	0.0512881	0.0504336	0.0978101	0.0858503	0.0780313
4930591E09Rik	0	0	0	0	0	0	0	0
4930592A05Rik	0	0	0	0	0	0.0657134	0	0.0219045
4930592I03Rik	0	0	0.0310621	0.010354	0.0346949	0	0	0.011565
4930593A02Rik	0	0	0	0	0	0	0	0
4930593C16Rik	0	0	0	0	0.069431	0	0	0.0231437
4930594C11Rik	0	0.00928655	0.00976351	0.00635002	0	0.0210764	0.00926565	0.010114
4930594O21Rik	0	0	0	0	0	0	0	0
4930595D18Rik	0	0	0.0784911	0.0261637	0	0.0425411	0.0747002	0.0390804
4930595M18Rik	0	0	0	0	0	0	0	0
4930596D02Rik	0	0	0	0	0	0	0	0
4930596I21Rik	0	0	0	0	0	0	0	0
4930597A21Rik	0	0	0	0	0	0	0	0
4930597G03Rik	0	0	0	0	0	0	0	0
4930598F16Rik	0.0528908	0	0	0.0176303	0.0481787	0	0	0.0160596
4930599N23Rik	0.395081	0.205108	0.823093	0.474427	0.679904	0.775446	0.851173	0.768841
4931402G19Rik	0	0.0345251	0	0.0115084	0.0269584	0.0130589	0	0.0133391
4931403E22Rik	0	0	0	0	0	0	0	0
4931403G20Rik	0	0	0.0164642	0.00548807	0.0183622	0	0.0469358	0.021766
4931406B18Rik	0	0	0.00663638	0.00221213	0	0	0	0
4931406C07Rik	7.24614	8.45428	9.16088	8.2871	7.60326	9.13874	9.43102	8.72434
4931406H21Rik	0.0250606	0.0065011	0	0.0105206	0.0152326	0	0	0.00507753
4931406P16Rik	13.8661	13.8156	13.894	13.8586	14.0818	13.4517	15.706	14.4132
4931408C20Rik	0	0	0	0	0	0	0	0
4931408D14Rik	0	0	0.00873237	0.00291079	0	0.00942391	0.00828618	0.00590336
4931409K22Rik	0	0.00960319	0.0201922	0.0099318	0.0337481	0.0435913	0.0240205	0.0337866
4931414P19Rik	4.61191	4.40482	3.61662	4.21112	4.05311	4.69379	3.91852	4.22181
4931417E11Rik	0	0	0	0	0	0	0	0
4931419H13Rik	0	0	0	0	0	0	0	0
4931420L22Rik	0	0	0	0	0	0	0	0
4931423N10Rik	0.018487	0	0	0.00616233	0	0.0163278	0	0.0054426
4931428F04Rik	4.49115	6.28363	4.93736	5.23738	5.80954	5.54371	4.94796	5.43374
4931428L18Rik	0	0	0	0	0.0612711	0	0	0.0204237
4931429I11Rik	0.0106387	0	0	0.00354623	0.00969936	0.028188	0.0247854	0.0208909
4931429L15Rik	0	0	0	0	0	0	0	0
4931429P17Rik	0	0	0.0137158	0.00457193	0	0	0	0
4931430N09Rik	0	0	0	0	0	0	0	0
4931431B13Rik	0	0	0	0	0	0	0	0
4931431C16Rik	0.0841772	0.0842334	0.0393593	0.0692566	0.043853	0.0637242	0.0186763	0.0420845
4931431F19Rik	0	0	0	0	0	0	0	0
4931440F15Rik	0.00993033	0.0540992	0.0325103	0.0321799	0.027161	0.0175408	0.0694073	0.0380364
4931440J10Rik	0	0.0336552	0	0.0112184	0	0	0	0
4931440P22Rik	0.164699	0.284885	0.254372	0.234652	0.216859	0.242437	0.227315	0.22887
4932411E22Rik	0	0	0	0	0	0	0	0
4932411N23Rik	0	0.0138456	0.00728131	0.0070423	0	0	0	0
4932412D23Rik	0	0	0	0	0	0	0	0
4932413F04Rik	0	0	0	0	0	0	0	0
4932414J04Rik	0	0	0	0	0	0	0	0
4932414N04Rik	0	0	0	0	0	0	0	0
4932415M13Rik	0	0	0	0	0	0	0	0
4932416H05Rik	0.664941	0.763941	0.405982	0.611621	0.70246	0.559306	0.688511	0.650092
4932416K20Rik	0	0	0	0	0	0	0	0
4932418E24Rik	0.0103554	0.00805934	0.0339002	0.0174383	0.0377646	0.00914582	0.152796	0.0665688
4932429P05Rik	0	0	0	0	0	0	0	0
4932435O22Rik	0	0	0	0	0	0	0	0
4932438A13Rik	6.36461	6.51172	6.8313	6.56921	6.66186	6.47127	6.96273	6.69862
4932438H23Rik	0.0136181	0	0.011141	0.00825303	0	0.0240558	0	0.0080186
4932441J04Rik	0	0	0	0	0	0	0.0436314	0.0145438
4932443I19Rik	0	0	0	0	0	0	0	0
4932702P03Rik	0	0	0	0	0	0	0	0
4933400A11Rik	0	0.0227826	0.047904	0.0235622	0	0.103448	0.0227094	0.0420525
4933400B14Rik	0	0	0	0	0	0	0	0
4933400C23Rik	0	0	0	0	0	0	0	0
4933400F21Rik	0	0	0	0	0	0	0	0
4933400L20Rik	0	0	0	0	0	0	0	0
4933401B06Rik	0	0	0	0	0	0	0	0
4933401D09Rik	0	0	0	0	0	0	0	0
4933401H06Rik	0	0	0	0	0	0	0	0
4933402C06Rik	0	0	0	0	0	0	0	0
4933402D24Rik	0.0194959	0.0455268	0.0318777	0.0323001	0.0355426	0.0172189	0	0.0175872
4933402E13Rik	10.8672	7.41114	2.05419	6.77751	4.21511	4.35096	1.67135	3.41247
4933402J07Rik	0	0	0	0	0.0332142	0	0	0.0110714
4933402J10Rik	0	0	0	0	0	0	0	0
4933402J15Rik	0	0	0	0	0	0	0	0
4933402N03Rik	0	0	0	0	0	0	0	0
4933402N22Rik	0	0	0	0	0	0	0	0
4933402P03Rik	0	0	0	0	0	0	0	0
4933403O08Rik	0	0	0	0	0	0	0.0177985	0.00593283
4933404G15Rik	0	0	0	0	0	0	0	0
4933404K08Rik	0	0	0	0	0	0.0216409	0	0.00721363
4933404K13Rik	0	0	0	0	0	0	0	0
4933404O12Rik	5.51252	4.97145	5.80684	5.43027	5.41042	6.44374	6.2898	6.04799
4933405D12Rik	0.209044	0	0.0851263	0.0980568	0	0.230798	0.202602	0.144467
4933405E24Rik	0	0	0	0	0	0	0	0
4933405L10Rik	0.0976498	0	0.106283	0.0679776	0.059325	0.0574977	0.176796	0.0978729
4933405O20Rik	0	0	0	0	0	0	0	0
4933406C10Rik	0.0422929	0	0	0.0140976	0	0.0186767	0	0.00622557
4933406D12Rik	0	0	0	0	0	0	0	0
4933406F09Rik	0	0	0	0	0	0	0.0428503	0.0142834
4933406G16Rik	0	0	0	0	0	0	0	0
4933406I18Rik	0	0	0	0	0	0	0	0
4933406J08Rik	0.540992	0.755468	0.819873	0.705444	0.652728	0.801025	0.864788	0.772847
4933406J10Rik	0.0381712	0	0	0.0127237	0	0	0.0296119	0.00987063
4933406K04Rik	0	0	0	0	0	0	0	0
4933406M09Rik	0	0	0	0	0.0176149	0.0170673	0	0.0115607
4933407E24Rik	0	0	0	0	0.0165435	0	0	0.0055145
4933407G14Rik	0	0	0	0	0	0	0	0
4933407I05Rik	0	0	0	0	0	0	0	0
4933407K13Rik	0.249948	0.269343	0.220317	0.246536	0.359356	0.195281	0.567407	0.374015
4933407L21Rik	0	0	0.0259142	0.00863807	0	0	0	0
4933408B17Rik	0.0563243	0.0109597	0.0691153	0.0454664	0.0385107	0.0248728	0.0109337	0.0247724
4933408J17Rik	0.622195	0.227908	0.329187	0.393097	0.450399	0.32325	0.369386	0.381012
4933408N05Rik	0.0438315	0	0	0.0146105	0.0199761	0.0193562	0	0.0131108
4933409G03Rik	0	0	0	0	0	0	0	0
4933409K07Rik	0	0	0.0172649	0.00575497	0	0.00620799	0.00545941	0.00388913
4933411E08Rik	0.0806448	0.0156936	0	0.0321128	0	0	0.0156511	0.00521703
4933411G06Rik	0	0	0	0	0	0	0	0
4933411K16Rik	0.125824	0.0391804	0.0205598	0.0618547	0	0.0889036	0	0.0296345
4933412E12Rik	0.698038	0.502918	0.542215	0.581057	0.688702	0.540133	0.98424	0.737692
4933412E24Rik	0	0	0	0	0	0	0	0
4933412O06Rik	0	0	0	0	0	0	0	0
4933413G19Rik	0	0	0	0	0.0307027	0	0	0.0102342
4933413J09Rik	0.0670629	0	0.015683	0.027582	0.0524083	0.0761521	0.0223208	0.0502937
4933413L06Rik	0	0	0	0	0	0	0	0
4933415F23Rik	0	0	0	0	0	0	0	0
4933416C03Rik	0.385174	0.265203	0.133299	0.261225	0.297114	0.287849	0.138033	0.240999
4933416E03Rik	0	0	0	0	0	0	0	0
4933416I08Rik	0.000123981	0.000144652	0.000144603	0.000137745	0.000152006	0	0	5.06687e-05
4933416M06Rik	0	0	0	0	0	0	0	0
4933416M07Rik	2.59107	2.53465	2.19243	2.43938	3.69929	3.40231	3.27493	3.45884
4933417A18Rik	0	0	0	0	0	0	0	0
4933417D19Rik	0.117166	0	0.0956792	0.0709484	0.0533898	0.0776123	0.136386	0.0891294
4933417E11Rik	0	0	0	0	0	0	0	0
4933417G07Rik	0	0	0	0	0	0	0	0
4933417O13Rik	0	0	0	0	0	0	0	0
4933421I07Rik	0	0	0	0	0	0	0	0
4933421O10Rik	0.150691	0.169397	0.164476	0.161521	0.190823	0.184846	0.247072	0.20758
4933422A05Rik	0.0261279	0	0.0213442	0.015824	0	0	0	0
4933424G05Rik	0	0	0	0	0	0	0	0
4933424G06Rik	0.0324468	0.0252623	0.132434	0.063381	0.0591372	0.0286578	0.0251766	0.0376572
4933425B07Rik	0	0	0	0	0	0	0	0
4933425L06Rik	0	0	0	0	0	0	0	0
4933427D06Rik	0.0755217	0.127354	0.0823898	0.0950885	0.103276	0.222335	0.234578	0.18673
4933427D14Rik	1.64276	1.47425	1.34493	1.48731	1.78794	1.62733	1.27015	1.56181
4933427E11Rik	0.0891493	0.0462707	0.0727969	0.0694056	0.027082	0.0524923	0.184483	0.0880191
4933427E13Rik	0	0	0	0	0	0	0	0
4933427G17Rik	0.0360839	0	0.103268	0.0464506	0.0164464	0.0318694	0.0980495	0.0487884
4933427I22Rik	0	0	0	0	0	0	0	0
4933428C19Rik	0.0481646	0	0	0.0160549	0	0	0	0
4933428G20Rik	0.76507	0.365035	0.221811	0.450639	0.584846	0.675719	0.268177	0.509581
4933429K18Rik	0.0367996	0	0	0.0122665	0	0	0	0
4933429O19Rik	0	0	0	0	0	0	0	0
4933430H16Rik	0	0	0	0	0	0	0	0
4933430I17Rik	0.498356	0.343157	0.454457	0.43199	0.122304	0.321648	0.148803	0.197585
4933430M04Rik	0	0	0	0	0.0497176	0	0	0.0165725
4933430N04Rik	0	0	0	0	0	0	0	0
4933431E20Rik	0.129314	0.146377	0.206965	0.160885	0.343007	0.249183	0.497643	0.363278
4933431G14Rik	0	0	0	0	0	0	0	0
4933432G23Rik	0	0	0.0762331	0.025411	0	0.0413106	0.108815	0.0500419
4933432I03Rik	0	0.0271562	0	0.00905207	0	0	0	0
4933432I09Rik	0	0	0	0	0	0	0	0
4933432K03Rik	0	0	0	0	0	0	0	0
4933433C11Rik	0.344133	0.363574	0.120505	0.276071	0.582508	0.499335	0.419737	0.500527
4933433F19Rik	0	0	0	0	0	0	0	0
4933433G08Rik	0	0	0	0	0	0	0	0
4933433G15Rik	0.221058	0.122934	0.386723	0.243572	0.172673	0.251027	0.0245046	0.149402
4933433G19Rik	0.139512	0.0271562	0.0853897	0.0840193	0.0317824	0.12322	0.162363	0.105788
4933433H22Rik	0	0	0	0	0.0174069	0	0.0296497	0.0156855
4933434E20Rik	14.3067	13.6201	16.8387	14.9218	14.2371	14.8212	18.4285	15.8289
4933436E23Rik	0	0	0	0	0	0	0	0
4933436H12Rik	0	0	0	0	0	0	0	0
4933436I01Rik	0	0	0	0	0	0	0	0
4933438B17Rik	0	0	0	0	0	0	0	0
4933438K21Rik	0.406156	0.474233	1.16207	0.68082	0.462776	0.699503	0.756712	0.639664
4933439C10Rik	0.50696	0.507352	0.636601	0.550304	0.792219	0.46374	0.646602	0.634187
4933439K11Rik	0.121136	0.0628842	0.0329311	0.0723171	0.220744	0.213982	0.0626432	0.16579
4933440J02Rik	0	0	0	0	0	0	0	0
4933440M02Rik	0.0410733	0.111909	0.0335748	0.0621857	0.0374389	0.126975	0.0478275	0.0707471
5031410I06Rik	0.0111039	0	0.0545212	0.021875	0	0.0196138	0.0258689	0.0151609
5031414D18Rik	0	0.00967751	0.0203477	0.0100084	0	0.0109849	0.00965546	0.00688012
5031425E22Rik	0.714228	0.899533	0.796853	0.803538	1.0063	0.67668	0.806701	0.829894
5031425F14Rik	0	0	0	0	0.0192355	0	0	0.00641183
5031426D15Rik	0	0	0	0	0	0	0	0
5031434C07Rik	0	0.0123527	0	0.00411757	0	0	0.012361	0.00412033
5031434O11Rik	0	0.0444907	0.0464935	0.0303281	0.0520257	0.0504509	0.265673	0.122717
5031439G07Rik	9.59967	10.2204	11.5415	10.4539	10.8314	10.0218	11.9859	10.9464
5033403F01Rik	0.129111	0	0.0421877	0.0570996	0.0706014	0.0456114	0.0801602	0.0654577
5033403H07Rik	0	0	0	0	0	0	0	0
5033404E19Rik	0.52282	0.859722	0.614631	0.665724	0.63492	1.0775	0.225154	0.645858
5033406O09Rik	1.80506	1.72931	1.19999	1.57812	1.33799	1.99717	1.1241	1.48642
5033428I22Rik	0	0	0	0	0	0	0	0
5330411J11Rik	0.272838	0.277731	0.137242	0.22927	0.114782	0.0926817	0.179213	0.128892
5330413P13Rik	0.00890302	0	0.0364382	0.0151137	0	0.00786306	0.0276575	0.0118402
5330417C22Rik	0.0683633	0.10641	0.191841	0.122205	0.115753	0.20701	0.265457	0.196073
5330426P16Rik	1.42822	1.12634	0.507041	1.02053	1.11346	1.06224	0.481445	0.885715
5330434G04Rik	0	0	0	0	0	0	0	0
5330439B14Rik	0	0	0	0	0	0	0	0
5430401F13Rik	0	0	0	0	0	0	0	0
5430402E10Rik	0	0	0	0	0	0	0	0
5430402O13Rik	0.0404279	0	0.03297	0.024466	0.169283	0.107128	0	0.092137
5430403N17Rik	0.0258953	0.0201546	0	0.01535	0	0	0.010054	0.00335133
5430405H02Rik	9.01917	12.1507	16.1703	12.4467	12.5871	14.3064	18.2799	15.0578
5430416N02Rik	10.1979	8.4817	10.8099	9.82983	9.72548	10.4073	10.1977	10.1102
5430416O09Rik	0	0	0	0	0.0143436	0	0	0.0047812
5430419D17Rik	0	0	0	0	0	0	0	0
5430421F17Rik	0	0	0	0	0	0	0.0112799	0.00375997
5430421N21Rik	0.0194836	0	0	0.00649453	0	0	0	0
5430425K12Rik	0	0	0.0233865	0.0077955	0	0	0.0222231	0.0074077
5430427M07Rik	0	0	0	0	0	0	0	0
5430427O19Rik	0	0	0	0	0	0	0	0
5430428K19Rik	0.0424424	0	0	0.0141475	0	0	0	0
5430431A17Rik	0	0	0.040705	0.0135683	0	0	0	0
5430434I15Rik	0	0	0	0	0	0	0	0
5430437J10Rik	0	0	0	0	0	0	0	0
5430440P10Rik	0	0	0.059978	0.0199927	0.0334921	0.0973907	0.114061	0.0816479
5530400C23Rik	0	0	0	0	0	0	0	0
5530401A14Rik	0	0	0	0	0	0	0	0
5530601H04Rik	0.432493	0.457759	0.438998	0.443083	0.386436	0.374334	0.382916	0.381229
5730403I07Rik	0	0.0129202	0.0271505	0.0133569	0	0.029321	0	0.00977367
5730405O15Rik	0.69541	0.913837	1.09846	0.902569	0.514783	1.15165	1.34841	1.00495
5730408K05Rik	4.95498	5.73984	6.90368	5.86617	4.50664	6.23524	4.64073	5.12754
5730409E04Rik	1.28703	1.71787	1.42059	1.47516	1.65503	1.42153	1.33919	1.47192
5730412P04Rik	0	0	0	0	0	0	0	0
5730416F02Rik	0	0	0	0	0	0	0	0
5730420D15Rik	0.0628245	0.122293	0.0769409	0.0873528	0.0572526	0.0277368	0.0243672	0.0364522
5730422E09Rik	0.0400334	0	0.0327272	0.0242535	0.0912291	0.0530366	0.0932342	0.0791666
5730435O14Rik	0	0	0	0	0	0.0621156	0	0.0207052
5730455P16Rik	4.91614	4.91821	5.12799	4.98745	4.63032	4.83399	5.22073	4.89501
5730457N03Rik	0.0224595	0	0	0.0074865	0.0716668	0	0	0.0238889
5730460C07Rik	0	0	0	0	0	0	0	0
5730480H06Rik	0.0987962	0.169187	0.0969216	0.121635	0.198123	0.174515	0.168732	0.180457
5730488B01Rik	0	0	0	0	0	0	0	0
5730507C01Rik	11.1524	14.4938	9.60937	11.7519	9.822	12.6706	8.82785	10.4401
5730508B09Rik	0.906876	1.39507	1.606	1.30265	0.984068	1.94519	1.24033	1.38986
5730522E02Rik	0.0458597	0	0.0187387	0.0215328	0.0417999	0	0	0.0139333
5730559C18Rik	8.8714	7.10702	7.65063	7.87635	8.29572	6.56123	9.67705	8.178
5830411N06Rik	0	0	0	0	0	0	0	0
5830415F09Rik	11.8623	13.3303	10.1321	11.7749	12.4992	14.0807	10.3156	12.2985
5830416I19Rik	0.0125407	0	0	0.00418023	0	0	0	0
5830416P10Rik	0.132224	0.144993	0.088584	0.121934	0.0822005	0.0690053	0.0933643	0.0815234
5830417I10Rik	6.93533	5.9641	8.21482	7.03808	7.04372	6.54682	7.99579	7.19544
5830418P13Rik	0.415204	0.287263	0.113204	0.27189	0.294394	0.203727	0.0835804	0.1939
5830428M24Rik	0	0	0.0588738	0.0196246	0	0	0.0559697	0.0186566
5830432E09Rik	0	0.018203	0	0.00606767	0	0	0	0
5830444B04Rik	0.0957087	0.0494611	0.11926	0.0881433	0.165423	0.0629358	0.0742738	0.100878
5830454E08Rik	1.14623	1.19036	0.577741	0.971444	0.994353	0.915989	0.804011	0.904784
5830473C10Rik	0.0149078	0	0.0121944	0.00903407	0	0.0131666	0.0115753	0.0082473
5930403L14Rik	0.100606	0.130487	0.0457687	0.0922872	0.0713476	0.172772	0.0434132	0.0958443
5930412G12Rik	0.179516	0.29019	0.158157	0.209288	0.276955	0.231724	0.150115	0.219598
5930430L01Rik	0.108855	0.0564775	0.022275	0.0625358	0.0909759	0.0400582	0.0211344	0.0507228
5930438M14Rik	0	0	0.0111272	0.00370907	0	0	0	0
6030407O03Rik	0	0	0	0	0	0	0	0
6030408B16Rik	0	0.0267662	0.056242	0.0276694	0	0.0151856	0.013349	0.00951153
6030419C18Rik	4.86207	3.1862	2.05251	3.36693	3.27419	2.11938	1.22994	2.20784
6030440G07Rik	0	0	0	0	0	0	0.0522262	0.0174087
6030443J06Rik	0.274323	0.121168	0.163889	0.18646	0.0811195	0.0720288	0.184268	0.112472
6030458C11Rik	14.7992	13.0455	15.7015	14.5154	14.6606	13.6999	17.0263	15.1289
6030466F02Rik	0	0	0	0	0.0446654	0.0216409	0	0.0221021
6030468B19Rik	0	0	0	0	0	0	0	0
6030469F06Rik	0	0	0	0	0	0	0	0
6030471H07Rik	0	0	0	0	0	0	0	0
6030498E09Rik	0.061209	0	0	0.020403	0	0	0	0
6230400D17Rik	0.101522	0.105392	0.16572	0.124211	0.0925137	0.0597778	0.131284	0.0945252
6330403A02Rik	0	0.0112479	0.0197281	0.0103253	0.0131792	0.00425511	0.0187117	0.0120487
6330403K07Rik	0.173347	0.168673	0.672998	0.338339	0.395015	0.363617	0.571887	0.443506
6330407A03Rik	0	0	0	0	0	0	0	0
6330408A02Rik	1.40626	1.31333	1.66697	1.46219	1.63581	2.00433	1.87543	1.83852
6330409D20Rik	0	0	0	0	0	0	0.0254179	0.00847263
6330410L21Rik	0.0166572	0.0194451	0.122722	0.0529414	0.0379681	0.029423	0.155242	0.074211
6330415B21Rik	0	0	0	0	0	0	0	0
6330415G19Rik	0.25481	0.0826456	0.0867819	0.141412	0.209293	0.0937707	0.115384	0.139483
6330416G13Rik	2.16406	2.7654	2.24524	2.39157	2.41964	2.60343	2.51065	2.51124
6330418K02Rik	0.712099	0.554639	0.222995	0.496578	0.748421	0.725728	0.55207	0.675406
6330549D23Rik	0.185647	0.207701	0.256357	0.216568	0.200987	0.163963	0.180206	0.181719
6430411K18Rik	1.32652	0.800866	1.45945	1.19561	0.962252	1.02348	1.49173	1.15915
6430503K07Rik	0	0	0	0	0.15082	0	0	0.0502733
6430531B16Rik	1.66007	1.78019	1.25303	1.56443	1.39867	1.6322	1.50691	1.51259
6430548M08Rik	0.175005	0.0446249	0.075266	0.0982986	0.120292	0.185521	0.0356285	0.113814
6430550D23Rik	0.0219619	0	0.0179495	0.0133038	0.0600559	0	0.0845391	0.0481983
6430562O15Rik	0.538346	0.651858	0.700901	0.630368	0.836041	0.880502	0.804886	0.840476
6430571L13Rik	0.155437	0.211712	0.190762	0.18597	0.141707	0.148722	0.191107	0.160512
6430573F11Rik	0.168103	0.218082	0.335977	0.240721	0.323496	0.412414	0.522022	0.419311
6430584L05Rik	0	0	0	0	0	0	0	0
6430706D22Rik	28.0775	28.0824	18.7321	24.964	27.0655	27.4216	17.4686	23.9852
6430710C18Rik	0.0218689	0	0	0.00728963	0	0	0	0
6530402F18Rik	0.0298873	0.0232594	0	0.0177156	0	0.00659907	0.0116064	0.00606849
6530403H02Rik	0.0246847	0.0128072	0.0202075	0.0192331	0.0225063	0.0363355	0.025562	0.0281346
6530411M01Rik	0	0	0	0	0.0269517	0	0	0.0089839
6720468P15Rik	0.0264648	0	0	0.0088216	0	0.0233741	0	0.00779137
6720483E21Rik	0.0980654	0.0763516	0	0.058139	0	0	0.0253639	0.00845463
6720489N17Rik	2.04998	2.05276	1.81028	1.97101	1.73216	1.67806	1.86365	1.75796
6820408C15Rik	0.245038	0.222627	0.250178	0.239281	0.0906392	0.073643	0.190303	0.118195
6820431F20Rik	26.0595	28.5066	29.3059	27.9573	22.9037	24.7784	27.4435	25.0419
7420426K07Rik	0	0	0	0	0	0	0	0
7420461P10Rik	0	0	0	0	0	0	0	0
7420700N18Rik	0	0	0	0	0	0	0	0
7420701I03Rik	0	0	0	0	0	0	0	0
7530416G11Rik	0	0	0	0	0.0285443	0	0	0.00951477
7630403G23Rik	0	0	0	0	0	0	0	0
8030411F24Rik	0.0729973	0	0	0.0243324	0	0	0	0
8030423F21Rik	0	0	0.00941657	0.00313886	0	0	0.0446805	0.0148935
8030423J24Rik	0	0	0	0	0	0	0	0
8030442B05Rik	0	0	0	0	0	0	0.0279149	0.00930497
8030443G20Rik	0.0425011	0	0	0.014167	0	0	0.0659308	0.0219769
8030451O07Rik	0	0	0	0	0	0	0	0
8030455M16Rik	0	0	0	0	0	0	0	0
8030462N17Rik	17.9146	16.6968	23.0665	19.226	17.3887	16.702	22.0998	18.7302
8430408G22Rik	0	0	0	0	0	0	0.0209733	0.0069911
8430419L09Rik	5.55155	5.7566	3.75832	5.02216	5.89605	6.64743	3.50624	5.34991
8430422H06Rik	0	0	0	0	0	0	0	0
8430423G03Rik	0	0	0	0	0	0	0	0
8430426J06Rik	0	0.0744346	0	0.0248115	0	0	0	0
8430429K09Rik	1.32122	1.02658	0.790391	1.04606	1.29436	0.79708	0.953175	1.01487
8430430B14Rik	0.359847	1.21593	0.387924	0.654567	0.436527	0.317895	0.278313	0.344245
8430431K14Rik	0	0	0	0	0	0	0	0
8430436N08Rik	0	0	0	0	0	0	0	0
8430437L04Rik	0	0	0	0	0	0	0	0
9030025P20Rik	1.37788	1.92305	1.41194	1.57096	1.66035	1.65057	1.52481	1.61191
9030204H09Rik	0	0	0	0	0	0	0	0
9030404E10Rik	0	0.0464957	0.0243832	0.0236263	0	0.0263737	0.0231724	0.0165154
9030612E09Rik	0.0546392	0.0425301	0.059569	0.0522461	0	0.0160858	0	0.00536193
9030617O03Rik	7.36621	9.60712	4.97318	7.3155	4.86007	9.66522	2.97377	5.83302
9030619P08Rik	0	0	0	0	0	0	0	0
9030624G23Rik	7.38695	9.42599	7.75179	8.18824	6.65368	8.27865	7.26672	7.39968
9030624J02Rik	19.898	19.7795	20.7146	20.1307	21.2836	21.2163	18.5581	20.3527
9030625G05Rik	0	0	0	0	0	0	0	0
9130008F23Rik	0.543395	0.374611	0.241276	0.386427	0.905813	0.301668	0.96437	0.72395
9130011E15Rik	10.4753	9.81683	11.3494	10.5472	9.64311	9.25174	10.4276	9.77415
9130015A21Rik	0	0	0	0	0	0	0	0
9130015L21Rik	0	0	0	0	0	0	0	0
9130019O22Rik	1.06347	1.16387	0.952186	1.05984	1.07567	0.953919	0.884018	0.971202
9130019P16Rik	0.0499464	0.0166586	0.0233671	0.0299907	0.0390343	0.00630188	0	0.0151121
9130023H24Rik	0.442661	0.267166	0.0739467	0.261258	0.321226	0.215424	0.196448	0.244366
9130024F11Rik	0.155873	0.188702	0.0850631	0.143213	0.157907	0.107073	0.0470778	0.104019
9130204L05Rik	0	0.385079	0	0.12836	0.0899208	0.0872771	0	0.059066
9130209A04Rik	0	0	0	0	0	0	0	0
9130221F21Rik	0	0	0	0	0	0	0	0
9130221H12Rik	9.02377	8.62253	8.31499	8.65376	8.86244	7.55146	7.9326	8.1155
9130227L01Rik	0	0	0	0	0	0	0	0
9130230L23Rik	0.0241178	0.0187748	0	0.0142975	0.0439645	0.0426023	0	0.0288556
9130401M01Rik	54.6975	50.0257	50.3956	51.7063	53.2025	55.6717	49.9127	52.929
9130409I23Rik	0	0.0139208	0.0146241	0.00951497	0	0.0157955	0.0138848	0.00989343
9130409J20Rik	0.0689707	0	0.0446575	0.0378761	0	0	0	0
9230009I02Rik	0	0	0	0	0	0	0	0
9230102K24Rik	0	0	0	0	0	0	0	0
9230102O04Rik	0	0	0	0	0	0	0	0
9230104L09Rik	0	0	0	0	0	0	0	0
9230105E05Rik	0	0.0115528	0	0.00385093	0	0	0	0
9230110C19Rik	2.72006	2.71024	4.41081	3.28037	2.91569	3.88225	5.64181	4.14658
9230110F15Rik	0	0	0	0	0	0	0	0
9230112D13Rik	0	0	0	0	0	0	0	0
9230112J17Rik	0	0	0	0	0	0	0	0
9230114K14Rik	2.79031	2.57906	1.37449	2.24795	2.65929	2.50641	0.738571	1.96809
9230116L04Rik	0.0658492	0.0341987	0.0542602	0.051436	0.0811387	0	0.0345683	0.038569
9230116N13Rik	0.384666	0.274455	0.262174	0.307098	0.248386	0.311425	0.460438	0.340083
9230117E06Rik	0	0	0.310331	0.103444	0	0	0.222307	0.0741023
9330020H09Rik	0.104054	0.0662576	0.131625	0.100646	0.155241	0.0751907	0.102849	0.111094
9330102E08Rik	0.888129	0.958529	1.26887	1.03851	1.77993	1.41338	1.4446	1.54597
9330111N05Rik	0	0	0	0	0	0	0	0
9330117O12Rik	0	0	0	0	0	0	0	0
9330133O14Rik	0.965598	0.579483	0.599749	0.714943	0.784867	0.493192	0.659496	0.645852
9330136K24Rik	0.0936733	0.124984	0.0656888	0.094782	0.0731981	0.082732	0.0623463	0.0727588
9330151L19Rik	0.324649	0.303213	0.435613	0.354492	0.224938	0.561989	0.544523	0.443817
9330158H04Rik	0	0	0	0	0	0	0	0
9330159F19Rik	0.0506067	0.0437585	0.018418	0.0375944	0.0205081	0.0297968	0.0174702	0.0225917
9330159M07Rik	0.12015	0.140987	0.128722	0.129953	0.131921	0.191294	0.0563816	0.126532
9330162012Rik	0.0238557	0.167136	0.0779728	0.0896548	0.108717	0.0210696	0.111099	0.0802952
9330162B11Rik	0	0	0	0	0	0	0	0
9330175E14Rik	0	0	0	0	0	0	0	0
9330175M20Rik	0	0	0	0	0	0	0	0
9330178D15Rik	0	0	0	0	0	0	0	0
9330179D12Rik	0	0	0	0	0	0	0	0
9330182L06Rik	0.317811	0.365618	0.362028	0.348486	0.440959	0.378317	0.520514	0.446597
9330182O14Rik	0.0164043	0	0.0536644	0.0233562	0	0	0.0127365	0.0042455
9330188P03Rik	0	0	0.0278031	0.0092677	0	0	0	0
9330199G10Rik	0	0	0	0	0	0	0	0
9430007A20Rik	0	0	0	0	0	0	0	0
9430014N10Rik	0	0	0	0	0	0	0	0
9430015G10Rik	8.02224	7.4382	11.7583	9.07291	8.34646	8.04352	13.2478	9.87926
9430016H08Rik	17.282	15.1462	15.1689	15.8657	16.8025	15.5955	14.6622	15.6867
9430018G01Rik	0.0235434	0.0427524	0.0256987	0.0306648	0.0143106	0.0623799	0.0365707	0.0377537
9430019J16Rik	0	0	0	0	0	0	0	0
9430020K01Rik	2.66858	2.4745	2.14321	2.42876	2.51451	2.32371	2.612	2.48341
9430021M05Rik	0	0	0.0127696	0.00425653	0	0.0137888	0.0242439	0.0126776
9430037G07Rik	0.348559	0.207445	0.276881	0.277628	0.289746	0.271628	0.286612	0.282662
9430038I01Rik	6.63316	5.74668	7.24613	6.54199	4.97803	5.37035	6.98866	5.77901
9430041J12Rik	0	0	0	0	0	0	0.01119	0.00373
9430060I03Rik	0.0411873	0	0.0336682	0.0249518	0.0187715	0.0181884	0	0.01232
9430065F17Rik	0.0340658	0.499957	0.325462	0.286495	0.185701	0.213744	1.23481	0.544752
9430069I07Rik	0.156796	0.427617	0.954867	0.513093	0.0713765	0.346242	1.70031	0.705976
9430076C15Rik	0	0.0167864	0	0.00559547	0.00983211	0.00952464	0.0669989	0.0287852
9430078K24Rik	0.034063	0.048134	0	0.027399	0	0	0.0239874	0.0079958
9430083A17Rik	0.240548	0.144666	0.152116	0.17911	0.229277	0.144853	0.0509463	0.141692
9430091E24Rik	0.0648547	0.0706688	0.127386	0.0876365	0.118268	0.0458162	0.100731	0.0882717
9530002B09Rik	0	0	0	0	0	0	0	0
9530003J23Rik	0.0295734	0	0	0.0098578	0	0	0.0229496	0.00764987
9530014B07Rik	0	0	0	0	0	0	0	0
9530020I12Rik	0	0	0	0	0.0397667	0	0	0.0132556
9530026F06Rik	0	0	0	0	0	0	0	0
9530026P05Rik	0.113108	0.0587142	0.0922753	0.0880325	0.44661	0.333002	0.175494	0.318369
9530027J09Rik	4.51488	3.57804	4.69273	4.26188	5.36307	5.32278	5.42381	5.36989
9530036O11Rik	0	0	0	0	0	0	0.00868888	0.00289629
9530051G07Rik	0	0.022589	0.0415872	0.0213921	0.0132326	0.051271	0.0281801	0.0308946
9530052E02Rik	0	0.0309135	0.0971415	0.042685	0.10852	0	0.0307962	0.0464387
9530053A07Rik	0.444466	0.247056	0.058505	0.250009	0.387186	0.431099	0.0616522	0.293312
9530059O14Rik	0	0	0	0	0	0	0	0
9530062K07Rik	0.101585	0.197791	0.248244	0.18254	0.0925382	0	0.315071	0.13587
9530068E07Rik	13.045	13.7396	13.2443	13.343	12.4804	12.601	12.4244	12.5019
9530077C05Rik	0.512862	0.520148	0.432194	0.488401	0.368359	0.562768	0.736076	0.555734
9530080O11Rik	0.22049	0.23797	0.122651	0.193704	0.329906	0.267205	0.255474	0.284195
9530082P21Rik	3.7401	3.31176	4.91614	3.98933	4.39624	3.03024	6.45719	4.62789
9530091C08Rik	0.0315236	0.0367969	0.0548651	0.0410619	0.0323373	0.0278412	0.0550957	0.0384247
9630001P10Rik	0	0.0181777	0	0.00605923	0	0	0.00906851	0.00302284
9630013A20Rik	0	0	0	0	0	0	0	0
9630013K17Rik	0.103343	0.0268211	0.140568	0.090244	0.0313907	0.0608502	0.0801814	0.0574741
9630028B13Rik	0.019048	0	0	0.00634933	0	0	0	0
9630028H03Rik	0.0437263	0	0	0.0145754	0	0	0.0113173	0.00377243
9630028I04Rik	0.0256147	0.0598082	0.104788	0.0634036	0.081732	0.0339341	0.0596707	0.0584456
9830107B12Rik	0	0	0	0	0	0	0	0
9830132P13Rik	0	0	0	0	0	0	0.00595373	0.00198458
9830147E19Rik	2.37855	2.53404	2.13503	2.34921	1.72223	2.12879	1.81286	1.88796
9830166K06Rik	0.0119784	0	0.019603	0.0105271	0.0109205	0	0.0744141	0.0284449
9930012K11Rik	4.35857	4.01478	2.89613	3.75649	3.8027	2.82771	2.4724	3.03427
9930014A18Rik	0.701376	0.589296	0.620038	0.636903	0.662145	0.350837	0.944908	0.65263
9930021J03Rik	5.00836	5.4485	6.00711	5.48799	5.03812	5.32941	5.38391	5.25048
9930104L06Rik	3.77105	3.24662	4.1238	3.71382	3.46848	2.87863	3.73186	3.35966
9930111H07Rik	0.0479391	0	0	0.0159797	0.0436726	0	0	0.0145575
9930111J21Rik1	0.00834218	0.0129845	0.013658	0.0116616	0.015212	0.0147355	0.0259158	0.0186211
9930111J21Rik2	0	0	0	0	0	0	0	0
A130010J15Rik	3.7172	3.8006	3.59322	3.70367	3.75471	3.31352	3.79316	3.62046
A130077B15Rik	0.934594	1.18203	1.12574	1.08079	1.05321	0.974467	1.06843	1.03204
A1bg	0	0	0	0	0	0	0	0
A1cf	0	0.0196637	0	0.00655457	0	0	0.0065411	0.00218037
A230001M10Rik	0	0.0284039	0.0149187	0.0144409	0	0.032229	0.014165	0.0154647
A230009B12Rik	0.0318392	0	0	0.0106131	0	0	0	0
A230020J21Rik	0.648399	0.341911	0.393232	0.461181	0.610089	0.443358	0.4871	0.513516
A230028O05Rik	0.0117584	0.00915147	0.00962171	0.0101772	0.0107199	0	0.00913096	0.00661695
A230046K03Rik	15.5676	15.7067	15.1232	15.4658	15.4873	14.1361	15.7695	15.131
A230050P20Rik	2.63713	3.58042	4.57886	3.5988	4.04361	3.77356	5.95112	4.58943
A230056J06Rik	0.0309931	0.0241211	0.0169103	0.0240082	0.0376757	0.0273729	0.0401149	0.0350545
A230056P14Rik	0.150496	0.136683	0.14345	0.143543	0.205751	0.13292	0.272552	0.203741
A230057D06Rik	0	0	0	0	0	0	0	0
A230065H16Rik	0.128851	0.451693	0.157189	0.245911	0.117343	0.170715	0.0998577	0.129305
A230070E04Rik	0.0551624	0.100187	0.16538	0.10691	0.117329	0.113679	0.299778	0.176929
A230072C01Rik	0.456217	0.179599	0.251517	0.295778	0.0911343	0.254726	0.206983	0.184281
A230072E10Rik	0.25686	0.184529	0.210258	0.217216	0.135107	0.139624	0.153484	0.142738
A230077H06Rik	0	0	0.009183	0.003061	0	0	0	0
A230103J11Rik	0.249645	0.134531	0.345141	0.243106	0.28012	0.139019	0.417429	0.278856
A230108P19Rik	0	0	0	0	0	0	0	0
A2m	2.01133	6.60714	9.76869	6.12905	3.81748	12.8516	4.76096	7.14335
A330009N23Rik	0.384113	0.583136	0.452379	0.473209	0.212671	0.468291	0.267316	0.316093
A330015K06Rik	0	0.0118565	0	0.00395217	0	0	0	0
A330023F24Rik	0.00612642	0.014303	0.00501645	0.00848196	0.0167581	0.0108215	0	0.0091932
A330032B11Rik	0	0.0275052	0.043345	0.0236167	0	0.0468146	0.0274346	0.0247497
A330033J07Rik	0.0466231	0	0.00953787	0.0187203	0	0	0	0
A330035P11Rik	0.279205	0.207857	0.29799	0.261684	0.332016	0.139378	0.36764	0.279678
A330040F15Rik	0.0663655	0.0258356	0	0.0307337	0	0.0879234	0.0514938	0.0464724
A330041J22Rik	0.0184889	0	0	0.00616297	0	0	0	0
A330048O09Rik	0.378614	0.589874	0.205312	0.391267	0.0574682	0.111472	0.0978117	0.0889173
A330049N07Rik	0	0	0	0	0	0	0	0
A330050F15Rik	0.0145203	0.0113016	0.0118779	0.0125666	0	0.0641216	0	0.0213739
A330069E16Rik	0.517895	0.470511	0.387051	0.458486	0.314566	0.381187	0.468635	0.388129
A330070K13Rik	0	0	0	0	0	0	0	0
A330074K22Rik	0.0931459	0.0724968	0.0544329	0.0733585	0.036393	0.0352569	0.123991	0.0652136
A330076C08Rik	0	0	0	0	0	0	0.0135768	0.0045256
A330076H08Rik	0	0	0	0	0	0	0	0
A330093E20Rik	0.0551862	0.11812	0.0564341	0.0765801	0.163508	0.146221	0.139267	0.149665
A330102I10Rik	0	0.0437555	0.0914667	0.0450741	0	0	0	0
A3galt2	0.0191429	0.00744912	0	0.00886401	0	0.00845343	0	0.00281781
A430005L14Rik	46.4919	39.2651	40.9551	42.2374	45.5349	42.376	40.3859	42.7656
A430033K04Rik	2.37539	2.51876	1.79974	2.2313	1.68336	2.10709	1.64332	1.81126
A430035B10Rik	0	0.0272389	0.0143082	0.013849	0	0	0.0271691	0.00905637
A430046D13Rik	0.308957	0.468915	0.505401	0.427758	0.422468	0.42294	0.614208	0.486539
A430078G23Rik	0.275606	0.343199	0.306739	0.308515	0.25127	0.204467	0.256833	0.237523
A430078I02Rik	0	0.0103732	0	0.00345773	0.0121471	0	0.0206769	0.0109413
A430085M09Rik	0	0	0	0	0	0	0	0
A430088P11Rik	0.206002	0.211851	0.10842	0.175424	0.456152	0.292402	0.188568	0.312374
A430089I19Rik	0.128933	0.0143297	0.0150615	0.0527747	0.134291	0.146383	0.0285845	0.103086
A430090L17Rik	0.0350434	0	0.00717138	0.0140716	0.00798764	0	0	0.00266255
A430093F15Rik	0	0	0.012987	0.004329	0	0	0	0
A430105I19Rik	0.149014	0.100153	0.0221831	0.09045	0.0617583	0.149554	0.0631304	0.0914809
A4galt	17.8845	19.2731	16.3907	17.8494	17.3515	19.2424	16.4843	17.6927
A4gnt	0	0	0	0	0	0	0	0
A530006G24Rik	0	0	0	0	0	0	0	0
A530013C23Rik	0	0	0	0	0	0	0	0
A530016L24Rik	0	0	0	0	0	0	0.0097144	0.00323813
A530032D15Rik	0	0.0151372	0	0.00504573	0	0.0171753	0	0.0057251
A530046M15Rik	0	0	0	0	0	0	0	0
A530050N04Rik	0	0	0	0	0	0	0	0
A530053G22Rik	0	0	0	0	0	0	0	0
A530058N18Rik	0	0	0	0	0	0	0	0
A530064D06Rik	0	0	0	0	0	0.0176658	0	0.0058886
A530065N20Rik	0	0	0	0	0	0	0	0
A530072M11Rik	0.0735058	0.0715197	0.0751279	0.0733845	0.117259	0.0324603	0.0570664	0.0689286
A530088E08Rik	0.0570753	0.014809	0.0311095	0.0343313	0	0.016803	0.0295396	0.0154475
A530099J19Rik	0	0	0	0	0	0	0	0
A630001G21Rik	0.052492	0.0680972	0.114466	0.0783517	0.0319004	0.0154537	0.108676	0.05201
A630010A05Rik	0	0	0.0348328	0.0116109	0	0	0	0
A630012P03Rik	0	0	0	0	0	0	0	0
A630019I02Rik	0	0	0	0	0	0	0	0
A630020A06	0.0734593	0.135779	0.0977092	0.102316	0.0753473	0.0973179	0.0855755	0.0860802
A630023A22Rik	0	0.0207425	0.0217499	0.0141641	0	0	0	0
A630023P12Rik	0	0.0514851	0.107477	0.0529874	0	0	0.0512144	0.0170715
A630033H20Rik	0.0217913	0.008473	0	0.0100881	0	0	0	0
A630066F11Rik	0.629997	0.356703	0.210479	0.39906	0.287079	0.25292	0.311123	0.283707
A630072M18Rik	0.851811	0.434308	0.851435	0.712518	0.723115	0.596658	0.83045	0.716741
A630073D07Rik	0	0	0	0	0	0	0	0
A630075F10Rik	0	0	0	0	0	0	0	0
A630076J17Rik	0	0	0	0	0	0	0	0
A630077J23Rik	0	0	0	0	0	0	0	0
A630089N07Rik	3.43315	3.61603	3.13001	3.39306	2.09603	2.6288	2.86124	2.52869
A630095E13Rik	0	0	0	0	0	0	0	0
A630095N17Rik	0.196991	0.306925	0.10679	0.203569	0	0.231995	0.0508869	0.094294
A730004F24Rik	0	0	0	0	0	0	0	0
A730006G06Rik	0	0	0	0	0	0	0	0
A730008H23Rik	11.9383	12.8018	8.826	11.1887	13.5669	13.4086	8.21412	11.7299
A730017C20Rik	0	0	0	0	0	0	0	0
A730017L22Rik	0.209965	0.261474	0.274826	0.248755	0.165892	0.148353	0.3152	0.209815
A730018C14Rik	0	0	0	0	0	0	0	0
A730020E08Rik	0	0.0161495	0	0.00538317	0	0	0	0
A730020M07Rik	0.0510446	0.0397542	0.0229231	0.0379073	0	0	0	0
A730036I17Rik	0.358907	0.521895	0.440652	0.440485	0.292782	0.417084	0.315409	0.341758
A730043L09Rik	0	0	0	0	0	0	0	0
A730046J19Rik	0	0	0.0055568	0.00185227	0	0	0	0
A730056A06Rik	0.0113134	0	0.0277787	0.0130307	0	0	0	0
A730082K24Rik	0	0.04447	0.015561	0.0200103	0.0868086	0.0336376	0.0147744	0.0450735
A730085K08Rik	0	0	0	0	0	0	0	0
A730090H04Rik	0.290061	0.177405	0.016936	0.161467	0.113312	0.0548965	0.032167	0.0667918
A730090N16Rik	0	0	0.0417331	0.013911	0	0	0	0
A830009L08Rik	0	0	0.0095705	0.00319017	0	0	0	0
A830010M20Rik	1.70065	1.72702	1.57643	1.66803	2.01204	2.03016	1.60817	1.88346
A830011K09Rik	0	0	0	0	0	0	0	0
A830018L16Rik	0.451305	0.319026	0.512317	0.427549	0.426795	0.583268	0.446633	0.485565
A830019L24Rik	0	0	0	0	0	0	0	0
A830052D11Rik	0.0646887	0.0755473	0	0.0467453	0.0294753	0.0571345	0.0501943	0.0456014
A830080D01Rik	7.73414	6.52956	7.07225	7.11198	5.78532	5.19544	6.06634	5.68237
A830082K12Rik	0.0144588	0	0.0118277	0.00876217	0	0	0.0224536	0.00748453
A830082N09Rik	0.0360984	0.0749102	0.0328506	0.0479531	0.0512021	0.0354239	0.0436185	0.0434148
A930001A20Rik	0	0	0	0	0.0472239	0	0	0.0157413
A930001C03Rik	0.125418	0.202309	0.238498	0.188742	0.228544	0.0738476	0.162137	0.154843
A930002C04Rik	0	0	0	0	0	0	0	0
A930003A15Rik	0	0	0	0	0	0	0	0
A930003O13Rik	0	0	0.0425618	0.0141873	0	0	0	0
A930004D18Rik	0.181622	0.10994	0.156906	0.149489	0.119592	0.11585	0.125376	0.120273
A930005H10Rik	3.0135	2.88151	2.75102	2.88201	3.76569	2.57852	3.99478	3.44633
A930006I01Rik	0	0	0	0	0	0	0	0
A930006K02Rik	0.102774	0.160087	0.209278	0.15738	0.187241	0.0453875	0.039844	0.0908242
A930007I19Rik	0	0.0111905	0.0117614	0.00765063	0	0.0253966	0	0.00846553
A930009A15Rik	0	0	0	0	0	0	0	0
A930011G23Rik	0	0	0	0	0	0	0	0
A930012L18Rik	0.0140682	0.0547481	0	0.0229388	0.0769509	0.037275	0.0546184	0.0562814
A930013F10Rik	0.123118	0.202298	0.22383	0.183082	0.261895	0.205394	0.308046	0.258445
A930015D03Rik	2.48216	3.44097	3.84213	3.25509	2.98475	2.89392	3.38752	3.08873
A930016O22Rik	0.22679	0.121278	0.0845046	0.144191	0.116223	0.114017	0.0439955	0.0914118
A930017M01Rik	0	0.00754313	0.0396647	0.0157359	0	0.0256803	0	0.0085601
A930018P22Rik	0	0.0749025	0.117553	0.0641518	0.131428	0.0424745	0.0372917	0.0703981
A930019D19Rik	0	0	0.0322147	0.0107382	0	0	0.0306381	0.0102127
A930024E05Rik	0.574306	0.726419	0.528308	0.609678	1.29244	0.729142	0.627007	0.882863
A930031H19Rik	0	0	0	0	0	0	0	0
A930041C12Rik	0.0860917	0	0	0.0286972	0.0784175	0	0	0.0261392
AA387883	0	0	0	0	0	0	0	0
AA388235	0.208328	0.188072	0.115967	0.170789	0.212737	0.169274	0.161798	0.18127
AA413626	0	0	0	0	0	0	0.106311	0.035437
AA414768	2.26986	2.32909	2.19283	2.26393	1.14737	1.03883	1.42567	1.20396
AA415398	0.214114	0.305546	0.189672	0.236444	0.211445	0.189106	0.180084	0.193545
AA465934	0.439852	0.800638	0.591473	0.610654	8.93481	9.3269	15.1822	11.148
AA467197	3.34035	4.00751	2.98749	3.44512	3.4069	2.30134	3.52035	3.0762
AA474331	2.30087	1.99109	1.49932	1.93043	1.72334	1.0387	1.42724	1.39643
AA536875	0	0	0	0	0	0	0	0
AA543186	0.222943	0.189318	0.115977	0.176079	0.0923721	0.179005	0.141603	0.13766
AA543401	0.171498	0.200272	0.116716	0.162829	0.156297	0.0757349	0.199636	0.143889
AA545190	0	0	0	0	0	0	0	0
AA619741	0	0	0.0100721	0.00335737	0	0.0108718	0	0.00362393
AA792892	0.0893221	0.0927209	0.0243125	0.0687852	0.24421	0.52594	0.115525	0.295225
AA986860	0.923201	0.569555	0.211905	0.56822	0.810885	0.417626	0.306004	0.511505
AB124611	0	0.0230654	0	0.00768847	0	0	0.0229907	0.00766357
AF067061	0.876704	0.580308	0.393095	0.616702	0.958497	1.62611	0.543975	1.04286
AF067063	0	0.0677876	0.035484	0.0344239	0.118964	0.115328	0.033758	0.08935
AF251705	0	0	0	0	0	0	0	0
AF357355	0	0	0	0	0	0	0	0
AF357359	0	0	0	0	0	0	0	0
AF357399	0	0	0	0	0	0	0	0
AF357425	0	0	0	0	0	0	0	0
AF357426	0	0	0	0	0	0	0	0
AF366264	0.0344061	0.00892596	0.0187699	0.0207007	0	0	0.0178122	0.0059374
AF529169	0.0529205	0.194156	0.0990293	0.115369	0.0965022	0.146893	0.234868	0.159421
AI115009	0	0	0	0	0	0	0	0
AI118078	0.220745	0.246977	0.259597	0.24244	0.289284	0.365552	0.685622	0.446819
AI182371	0.224674	0.143555	0.181617	0.183282	0.0544185	0.180978	0.111348	0.115582
AI197445	0.0304271	0.015705	0.0275348	0.0245556	0	0.0118805	0.00522402	0.00570151
AI314180	11.2831	12.1449	12.0279	11.8186	13.6815	12.8109	13.4777	13.3234
AI314278	0	0.0218093	0	0.00726977	0	0	0	0
AI317395	0.135243	0.0956905	0.1006	0.110511	0.0672532	0.076011	0.171852	0.105039
AI413582	10.9611	13.0445	9.84095	11.2822	11.9411	13.4235	10.5781	11.9809
AI414108	6.52697	7.24612	5.96245	6.57851	7.23243	9.21514	5.97734	7.47497
AI427809	0.298461	0.271028	0.0813608	0.21695	0.241845	0.219667	0.115862	0.192458
AI429214	0.46632	0.228536	0.183607	0.292821	0.23616	0.244062	0.214545	0.231589
AI450353	0.139664	0.253683	0.39946	0.264269	0.381897	0.267264	0.415564	0.354908
AI463170	0.0853661	0	0.0692614	0.0515425	0	0.0754044	0.330526	0.13531
AI464131	2.70711	3.22002	1.80699	2.57804	2.10362	2.51315	1.31408	1.97695
AI467606	3.32357	3.71535	2.54428	3.1944	2.46564	3.16959	1.7431	2.45944
AI504432	0.0458224	0.0312021	0.0281417	0.0350554	0.0626713	0.0252936	0.0622852	0.0500834
AI506816	2.67345	2.30453	2.69069	2.55622	2.9605	0.503123	3.16102	2.20821
AI507597	0.449249	0.76967	1.35492	0.857946	0.613938	1.07135	1.11495	0.933413
AI593442	0	0.00876028	0.00460577	0.00445535	0	0.00496813	0	0.00165604
AI597479	10.2758	10.2155	11.4038	10.6317	10.6938	10.7068	10.5944	10.665
AI606473	0	0	0	0	0	0	0	0
AI607873	0	0	0	0	0	0	0.0072241	0.00240803
AI646519	0	0	0	0	0	0	0	0
AI661453	7.14276	4.42523	3.10573	4.89124	4.76904	2.65646	4.71176	4.04575
AI662270	0.275235	0.233742	0.102215	0.203731	0.068416	0.0883968	0.0776818	0.0781649
AI837181	16.6813	18.9896	22.0043	19.2251	19.3473	16.622	21.2683	19.0792
AI839979	0.0309436	0	0.0252641	0.0187359	0.0845987	0	0.0240115	0.0362034
AI846148	15.2002	13.8506	18.8723	15.9744	15.4896	13.3952	16.2323	15.039
AI847159	0	0.0579317	0.212454	0.0901286	0.101692	0.131427	0.11544	0.116186
AI854517	0.2945	0.354722	0.393082	0.347435	0.281265	0.346219	0.376149	0.334544
AI854703	0.552368	0.458073	0.489197	0.499879	0.445822	0.623803	0.548538	0.539388
AI987944	1.92177	2.46525	1.64014	2.00905	2.46978	2.19967	1.72287	2.13077
AK010878	18.856	20.037	25.9976	21.6302	17.6196	19.623	29.0989	22.1138
AU015228	0.0328957	0.00853404	0	0.0138099	0.019994	0	0	0.00666467
AU015791	0	0	0	0	0	0	0	0
AU015836	35.6274	28.4828	19.384	27.8314	42.0671	31.8412	22.7515	32.2199
AU016765	0	0	0	0	0	0	0	0
AU018091	71.1136	62.2594	40.762	58.045	50.2902	46.5654	30.4324	42.4293
AU019823	9.81465	9.04986	10.9673	9.94394	8.91299	8.63186	10.9735	9.50612
AU019990	0	0	0	0	0	0.0144266	0	0.00480887
AU021063	0.152516	0.475347	0.309687	0.312517	0.347187	0.471505	0.236292	0.351661
AU021092	0.257771	0.120402	0	0.126058	0.0469876	0.0455334	0.0400129	0.044178
AU022252	10.09	11.1429	10.3203	10.5177	10.5259	11.6301	10.0817	10.7459
AU022751	3.01026	3.10535	3.4826	3.1994	2.99313	3.93127	3.50351	3.47597
AU022754	0	0.0171101	0.0179923	0.0117008	0	0	0	0
AU022793	0	0	0	0	0	0	0	0
AU023762	0.0153702	0	0	0.0051234	0	0	0	0
AU040320	4.46375	4.03288	3.12441	3.87368	3.99759	3.51836	3.1375	3.55115
AU040972	0.250691	0.139429	0.0584463	0.149522	0.0326342	0.221422	0.166714	0.140257
AU041133	0.425689	0.224125	0.26635	0.305388	0.479404	0.442314	0.369448	0.430389
AV039307	0.090818	0	0	0.0302727	0	0	0.0234916	0.00783053
AV051173	0	0.161771	0.0562603	0.0726771	0.252109	0.244544	0.053631	0.183428
AV064505	0	0	0	0	0	0	0	0
AV320801	0	0	1.33666e-07	4.45553e-08	0	1.24303e-07	0.00678274	0.00226095
AW011738	0.0119784	0.0186455	0.019603	0.0167423	0.0327615	0.0317379	0.0186035	0.027701
AW046200	0	0	0	0	0	0	0	0
AW112010	0	0	0	0	0	0	0	0
AW146154	0.855832	0.732669	0.443649	0.677383	0.55487	0.755864	0.664653	0.658462
AW209491	11.7618	11.7764	14.1843	12.5742	12.1259	11.6153	13.2481	12.3298
AW495222	0.0399065	0.0621485	0.0325479	0.0448676	0	0	0	0
AW549542	0.232037	0.165565	0.0158087	0.137804	0.0705038	0.136624	0.0450339	0.0840539
AW549877	11.8222	13.7687	14.0047	13.1985	13.7727	16.1017	13.961	14.6118
AW551984	0.305528	0.533879	0.780907	0.540105	0.638675	0.941144	0.810628	0.796816
AW554918	2.19839	2.34428	2.16502	2.2359	2.20493	2.34565	2.02597	2.19218
AW822252	0	0	0	0	0	0.0602423	0.0264605	0.0289009
AY074887	0.2373	0	0.0965533	0.111284	0.108065	0.157198	0.229925	0.165063
AY358078	0.0719581	0	0	0.023986	0.0437244	0	0.0372352	0.0269865
AY512915	0	0	0	0	0	0	0	0
AY512931	0.097099	0.0539816	0.0226957	0.0579254	0.101166	0.0612554	0.0323126	0.0649113
AY702102	0	0	0	0	0	0	0	0
AY702103	0	0	0	0	0	0	0	0
AY761184	0	0	0	0	0	0	0	0
AY761185	0	0	0	0	0	0	0	0
Aaas	91.8948	84.1313	72.6162	82.8808	85.7186	86.1712	71.6769	81.1889
Aacs	8.71536	8.71635	8.10747	8.51306	7.71194	8.33199	6.0508	7.36491
Aadac	0.0275822	0.0644189	0	0.030667	0.12569	0.0730831	0.192653	0.130475
Aadacl2	0	0	0.0178107	0.0059369	0	0	0	0
Aadacl3	0	0	0	0	0	0	0	0
Aadat	0.0192035	0.0896872	0.251204	0.120032	0.0700193	0.084803	0.283255	0.146026
Aaed1	9.54427	9.78816	8.41831	9.25025	8.97931	11.5481	7.85539	9.46093
Aagab	15.502	15.178	18.3659	16.3486	16.3435	17.1786	19.3135	17.6119
Aak1	2.15689	1.8602	1.66028	1.89246	1.87276	1.55566	1.72107	1.7165
Aamdc	8.66244	9.18139	10.1482	9.33068	9.24719	10.6881	7.18547	9.04025
Aamp	94.7721	91.1835	90.0068	91.9875	91.0587	90.7963	81.3998	87.7516
Aanat	0.0523868	0.0203899	0	0.0242589	0	0.0231332	0	0.00771107
Aar2	12.6922	11.4894	12.7288	12.3035	11.8733	10.9601	12.8274	11.8869
Aard	6.36626	7.35219	4.31949	6.01265	4.79527	3.83371	1.71504	3.44801
Aars	216.643	204.696	216.093	212.477	172.117	141.396	193.938	169.15
Aars2	21.5236	20.6747	18.1563	20.1182	19.3672	17.5109	15.4655	17.4479
Aarsd1	67.2357	76.2424	90.928	78.1354	71.8443	78.9663	85.7912	78.8673
Aasdh	5.89305	6.43712	6.742	6.35739	6.83974	7.04254	6.8312	6.90449
Aasdhppt	15.4308	17.4322	18.6653	17.1761	15.2865	17.028	19.5931	17.3025
Aass	0.279232	0.278433	0.364288	0.307318	0.930838	0.408457	0.474387	0.604561
Aatf	32.8687	29.6741	30.1298	30.8909	31.1371	30.2024	29.8902	30.4099
Aatk	0.252866	0.401677	0.548673	0.401072	0.330468	0.401557	0.553546	0.428524
Abat	1.07586	1.50815	1.24573	1.27658	0.918067	1.56009	0.961903	1.14669
Abca1	3.0815	2.86283	0.928755	2.29103	1.81766	2.29352	0.411979	1.50772
Abca12	0.0339572	0.00587221	0.0154514	0.0184269	0.0240826	0.00999681	0.0205158	0.0181984
Abca13	0.0155257	0.0302037	0.0302078	0.0253124	0.00707873	0.0257101	0.012061	0.0149499
Abca14	0.0295195	0.018378	0	0.0159658	0.0107663	0.020857	0.00917141	0.0135982
Abca15	0	0	0	0	0	0	0	0
Abca16	0.027698	0.0097552	0.0170078	0.0181537	0.0367573	0.0305777	0.0243411	0.0305587
Abca17	0.0183536	0.0333272	0.0150284	0.0222364	0.0223129	0.0324194	0	0.0182441
Abca2	5.7853	5.76104	7.28318	6.27651	6.98152	6.40063	7.62211	7.00142
Abca3	6.21902	5.47776	4.73499	5.47726	5.69562	5.21241	5.01342	5.30715
Abca4	0.0695501	0.0744196	0.0961219	0.0800305	0.0871992	0.0575865	0.178956	0.107914
Abca5	0.391215	0.452223	0.3422	0.395213	0.471015	0.516595	0.418956	0.468855
Abca6	0	0.00945242	0	0.00315081	0	0	0.00471711	0.00157237
Abca7	5.44636	4.42852	3.80911	4.56133	6.08429	4.23492	4.14126	4.82016
Abca8a	0	0	0	0	0	0.00499171	0	0.0016639
Abca8b	0.00512235	0.0159449	0.0167792	0.0126155	0.0186825	0.0226199	0.0198938	0.0203987
Abca9	0.0100932	0.0117819	0	0.0072917	0	0.0044571	0	0.0014857
Abcb10	11.3708	11.4279	11.0467	11.2818	12.1599	11.3118	9.6064	11.026
Abcb11	0	0	0	0	0	0	0	0
Abcb1a	4.18236	4.98936	4.82997	4.66723	2.78561	3.06026	3.44249	3.09612
Abcb1b	17.0886	10.3762	4.90514	10.79	11.5444	8.61497	4.42413	8.1945
Abcb4	0.0473287	0.0552496	0.0839493	0.0621759	0.0287682	0.0418002	0.0367585	0.0357756
Abcb5	0.374078	0.439922	0.17693	0.33031	0.439596	0.844308	0.30344	0.529115
Abcb6	8.87252	8.24299	8.19233	8.43595	8.71989	8.8514	8.40679	8.65936
Abcb7	12.6552	12.4498	12.4195	12.5082	11.6144	12.7187	11.9044	12.0792
Abcb8	15.4513	15.1965	12.3895	14.3458	15.7616	15.2	13.9268	14.9628
Abcb9	0.224052	0.265349	0.183382	0.224261	0.257563	0.223692	0.196697	0.225984
Abcc1	14.8468	18.6914	19.6863	17.7415	20.6493	20.9488	21.704	21.1007
Abcc10	4.50351	4.42955	3.43823	4.12376	3.87531	4.39198	3.5512	3.9395
Abcc12	0	0	0.00580807	0.00193602	0.00646812	0	0	0.00215604
Abcc2	0.0412877	0.0413108	0.0289785	0.0371923	0.086048	0.104185	0.0733008	0.0878446
Abcc3	0.23575	0.109088	0.0834735	0.14277	0.27305	0.151938	0.118774	0.181254
Abcc4	18.7578	17.468	19.1226	18.4495	17.687	18.3995	16.7733	17.6199
Abcc5	10.9298	11.7462	11.1466	11.2742	9.70368	12.0192	9.11605	10.2796
Abcc6	0.0321515	0.0150126	0.0421208	0.0297616	0.0527676	0.0283958	0.0199779	0.0337138
Abcc8	0.315481	0.440923	0.658965	0.47179	0.639878	0.614121	0.94014	0.73138
Abcc9	0.00859599	0.00668816	0.0035174	0.00626718	0.00391649	0.00759114	0.00667603	0.00606122
Abcd1	2.54685	2.67995	1.70203	2.30961	2.86993	2.26621	1.9557	2.36395
Abcd2	0.00573208	0.0267646	0.0187751	0.0170906	0.00522651	0.0151875	0.0400704	0.0201615
Abcd3	10.4133	10.6819	7.86699	9.65406	10.7472	11.0599	8.64304	10.15
Abcd4	16.7697	19.8888	19.2469	18.6351	23.189	25.3671	19.3955	22.6505
Abce1	100.469	101.245	109.513	103.742	96.6684	94.1559	102.278	97.7008
Abcf1	97.3666	92.2104	108.786	99.4543	96.5137	88.8075	105.395	96.9054
Abcf2	101.496	99.2458	107.12	102.621	97.5645	90.8113	108.291	98.8889
Abcf3	18.7826	18.7417	15.6399	17.7214	18.4044	17.0427	15.769	17.072
Abcg1	3.13342	5.31795	4.63651	4.36263	3.97506	8.67278	4.13542	5.59442
Abcg2	17.5893	18.6155	15.3912	17.1987	18.8838	16.0632	17.9425	17.6298
Abcg3	0.0215309	0.0670281	0.0440511	0.0442034	0.0588893	0.152127	0.0752418	0.0954194
Abcg4	0.0267478	0.0346943	0.0875784	0.0496735	0.0487741	0.102368	0.0415465	0.0642295
Abcg5	0.0590015	0.0344422	0.156855	0.0834329	0.0403406	0.05211	0.0801715	0.0575407
Abcg8	0.0202738	0.00838669	0.00881883	0.0124931	0.0687759	0.0311298	0.0295027	0.0431361
Abhd1	1.14961	1.07801	0.811073	1.0129	0.964696	1.24613	1.25725	1.15603
Abhd10	11.6416	11.2272	12.0609	11.6432	11.2902	13.6638	10.6317	11.8619
Abhd11	37.642	33.0146	33.7644	34.807	34.0281	32.4175	32.2445	32.8967
Abhd11os	9.60285	8.75736	8.09352	8.81791	9.87613	10.9424	7.50761	9.44205
Abhd12	19.8932	19.5661	21.4282	20.2958	21.1436	24.9803	20.7044	22.2761
Abhd12b	0	0	0	0	0	0	0	0
Abhd13	6.26204	6.5234	6.98884	6.59143	6.15707	5.88537	6.16606	6.0695
Abhd14a	22.7978	22.0652	18.6922	21.1851	23.0835	24.4221	17.1621	21.5559
Abhd14b	0.640621	0.997391	0.988794	0.875602	0.800159	1.0897	1.01291	0.96759
Abhd15	0.090101	0.0857057	0.0491622	0.0749896	0.109529	0.0618928	0.0932967	0.0882395
Abhd16a	6.52804	6.23298	6.70488	6.48863	6.33168	6.01158	8.20381	6.84902
Abhd16b	0.0192637	0.0899685	0.110246	0.0731594	0.210716	0.0510413	0.0149549	0.0922374
Abhd17a	45.5069	43.8791	39.3798	42.9219	43.3621	44.4528	39.0849	42.2999
Abhd17b	8.59492	8.388	9.69332	8.89208	7.78678	8.05215	9.04415	8.29436
Abhd17c	19.7518	22.6013	22.7878	21.7136	23.7225	22.3103	24.0652	23.366
Abhd2	12.6825	12.9881	11.0618	12.2441	11.4288	12.4268	9.95391	11.2698
Abhd3	0.557989	0.420316	0.367953	0.448753	0.443013	0.413331	0.349357	0.4019
Abhd4	42.9846	42.4277	33.7749	39.7291	43.2411	51.8567	35.595	43.5643
Abhd5	3.68528	3.19848	2.2875	3.05709	3.95451	3.77595	2.75745	3.49597
Abhd6	4.98157	5.67306	2.92561	4.52675	4.92213	5.49228	2.9462	4.45354
Abhd8	7.59195	8.63872	8.1296	8.12009	8.90693	9.50158	8.15427	8.85426
Abi1	19.2214	21.6564	19.6083	20.162	18.7208	20.8165	18.5471	19.3615
Abi2	8.6786	9.76867	11.8784	10.1086	10.1065	9.43633	12.154	10.5656
Abi3	3.27907	3.64049	2.45225	3.12394	2.62196	2.77789	2.10211	2.50065
Abi3bp	0.0248842	0.0322769	0.0116403	0.0229338	0.0151253	0.0128744	0.0322107	0.0200701
Abl1	14.6531	16.4355	16.219	15.7692	15.5357	16.452	15.6277	15.8718
Abl2	9.76667	10.3635	13.5097	11.2133	10.8361	11.1448	12.9167	11.6325
Ablim1	1.57852	1.75808	1.05467	1.46376	0.963659	1.93082	0.763018	1.21917
Ablim2	0.335871	0.398965	0.394323	0.376386	0.49772	0.690024	0.376757	0.5215
Ablim3	0.763039	0.67169	0.749024	0.727918	0.905489	0.970357	1.1858	1.02055
Abo	0.171241	0.0646398	0.0933299	0.109737	0.0189217	0	0.0443095	0.0210771
Abr	21.9126	22.5572	22.7009	22.3902	19.5721	21.0558	20.7359	20.4546
Abra	0	0.015118	0.031757	0.015625	0.0354078	0.0343072	0.0150777	0.0282642
Abracl	17.7058	19.0314	26.6266	21.1213	16.3075	18.0942	32.2257	22.2091
Abt1	7.17087	6.67099	7.92991	7.25726	7.28505	6.58707	7.20464	7.02559
Abtb1	17.2966	18.5982	18.9018	18.2655	19.8529	19.4267	18.2834	19.1877
Abtb2	1.90183	2.64882	1.6318	2.06082	1.79163	2.18792	1.57525	1.8516
Acaa1a	31.0955	30.1157	25.5017	28.9043	26.0197	27.2918	24.397	25.9028
Acaa1b	1.05239	0.626444	0.48917	0.722668	0.771181	1.02061	0.672787	0.821526
Acaa2	19.9719	20.5121	13.4675	17.9838	12.1995	16.9199	7.87764	12.3323
Acaca	17.5137	17.5641	20.4345	18.5041	17.4794	15.5659	18.2284	17.0912
Acacb	3.52925	4.20021	5.76615	4.49854	3.66337	4.65586	5.63239	4.65054
Acad10	4.44659	4.21801	4.18794	4.28418	4.49373	4.5896	4.65996	4.5811
Acad11	24.5465	21.3681	18.9082	21.6076	21.7961	24.4117	16.7056	20.9711
Acad12	4.43727	4.02016	2.39328	3.6169	3.9814	3.83244	2.89114	3.56833
Acad8	9.74167	11.0743	11.2785	10.6982	11.1148	12.7591	10.863	11.579
Acad9	16.5679	16.6922	14.0345	15.7649	15.2184	15.9773	13.6985	14.9647
Acadl	23.0961	24.0509	24.2871	23.8114	28.167	27.2441	26.715	27.3754
Acadm	46.5123	46.407	44.3422	45.7538	42.4601	42.4927	38.3056	41.0861
Acads	47.7244	48.2142	43.3935	46.444	44.5811	46.5019	36.896	42.6597
Acadsb	9.54319	9.72924	8.60472	9.29238	8.70076	8.80535	7.99882	8.50164
Acadvl	20.2284	18.3051	11.5269	16.6868	17.6594	18.0278	9.20748	14.9649
Acan	2.06395	1.9627	2.27955	2.10207	1.78826	1.94009	2.08551	1.93795
Acap1	5.67248	5.64078	4.55349	5.28892	4.07624	4.44409	4.10414	4.20816
Acap2	11.9187	12.8087	11.2155	11.981	11.8306	12.4907	10.2445	11.5219
Acap3	2.47607	2.11793	2.74549	2.4465	2.44743	2.31161	3.10701	2.62202
Acat1	9.786	9.72794	9.00997	9.50797	11.3084	11.8978	8.31733	10.5078
Acat2	39.2329	42.8604	36.7656	39.6196	34.775	33.9349	31.6061	33.4387
Acat3	36.6124	39.6434	38.3631	38.2063	40.2114	39.5736	36.8823	38.8891
Acbd3	11.1377	11.2546	12.6392	11.6772	10.8611	10.4221	12.4562	11.2465
Acbd4	3.71101	3.14074	2.39891	3.08355	7.41592	5.62481	5.39769	6.14614
Acbd5	5.88144	6.72778	6.02728	6.21217	5.87976	6.58342	5.10051	5.85456
Acbd6	37.0419	33.2346	34.2208	34.8324	38.2444	37.9864	31.7242	35.985
Acbd7	1.47166	1.82152	0.983182	1.42545	1.57605	1.52933	1.87692	1.66077
Accs	0.692353	1.01123	0.993535	0.899039	0.675815	0.668478	0.681856	0.675383
Accsl	3.09504	2.7832	1.64681	2.50835	0.643743	0.769637	1.07325	0.828877
Acd	18.8059	17.3872	17.6037	17.9323	17.1405	16.1083	17.1825	16.8104
Ace	1.33068	2.30395	1.85604	1.83022	1.35166	2.38275	1.38453	1.70631
Ace2	0	0	0.0077649	0.0025883	0.00864944	0	0	0.00288315
Ace3	0	0	0.0247119	0.0082373	0	0.0133414	0.0234577	0.0122664
Acer1	0.0546463	0.148863	0.134119	0.112543	0.0747274	0.0965269	0.148513	0.106589
Acer2	17.8567	18.5193	17.6182	17.9981	14.7864	13.2815	17.4574	15.1751
Acer3	2.4798	2.9349	2.27007	2.56159	2.75218	2.65195	2.32593	2.57669
Ache	0.0302636	0.0235553	0	0.0179396	0.0413834	0.0267288	0.0234981	0.0305368
Acin1	43.8853	43.797	82.4283	56.7035	42.756	45.1223	82.6416	56.84
Ackr1	0	0.048922	0.128251	0.0590577	0	0	0	0
Ackr2	0	0	0.00924138	0.00308046	0.0102961	0	0.0175415	0.0092792
Ackr3	3.9285	5.23146	2.20682	3.78893	2.76166	3.2751	1.32386	2.45354
Ackr4	0.254848	0.384325	0.260546	0.299906	0.508203	0.309488	0.234971	0.350887
Acly	122.622	127.426	146.851	132.3	119.447	119.628	131.205	123.427
Acmsd	0	0	0	0	0	0	0	0
Acnat1	0.00631142	0.00491167	0.0361748	0.0157993	0	0.0167225	0.0735322	0.0300849
Acnat2	0	0	0	0	0	0	0	0
Aco1	21.0147	21.0972	20.2859	20.7993	18.8425	20.1728	18.2934	19.1029
Aco2	152.816	162.659	162.884	159.453	149.678	169.19	147.128	155.332
Acot1	14.8278	17.7564	13.303	15.2957	16.7875	24.3213	12.8772	17.9953
Acot10	0	0	0	0	0	0	0	0
Acot11	1.00771	1.07611	1.0544	1.04607	1.01071	1.14216	1.28714	1.14667
Acot12	0.0107091	0	0.0262926	0.0123339	0.0195281	0.00945963	0.0249495	0.0179791
Acot13	28.0583	31.5544	41.4581	33.6903	39.106	47.6345	47.7794	44.84
Acot2	4.09566	3.98181	2.83946	3.63898	3.59489	4.26275	3.18006	3.67923
Acot3	0.140063	0.247755	0.125017	0.170945	0.174124	0.258652	0.128537	0.187104
Acot4	0.14324	0.0780414	0.105458	0.108913	0.0783497	0.0253018	0.0667331	0.0567949
Acot5	0	0.0357526	0.0187666	0.0181731	0	0.0202821	0.0178251	0.0127024
Acot6	0.580079	0.524353	0.168295	0.424242	0.477602	0.347061	0.421286	0.415316
Acot7	42.1389	40.5825	43.9969	42.2394	44.0836	42.1194	41.3064	42.5031
Acot8	20.9172	20.6708	18.8075	20.1318	18.8025	17.2168	15.5433	17.1875
Acot9	49.458	43.3081	37.3364	43.3675	42.4801	40.0714	36.1592	39.5702
Acox1	6.26251	7.75285	6.59152	6.86896	6.92241	6.80518	6.02815	6.58525
Acox2	0	0	0	0	0	0.0119627	0	0.00398757
Acox3	3.97885	3.48912	2.35132	3.2731	3.50904	3.9237	2.48354	3.30543
Acoxl	0.137522	0.178386	0.459521	0.258476	0.135825	0.283403	0.32928	0.249503
Acp1	34.7343	35.5537	37.722	36.0033	35.5244	36.1562	39.1366	36.9391
Acp2	4.40976	3.73114	4.13352	4.09147	4.00193	3.16667	4.88147	4.01669
Acp5	8.6675	14.1942	10.1481	11.0033	10.3636	13.4194	7.67673	10.4866
Acp6	70.5947	95.6518	81.2083	82.4849	54.5757	81.652	59.844	65.3572
Acpp	0.5502	0.288878	0.181011	0.34003	0.511873	0.283445	0.212055	0.335791
Acpt	0	0.021786	0	0.007262	0	0	0	0
Acr	0	0	0.0838115	0.0279372	0.0233742	0.0453032	0.0597172	0.0427982
Acrbp	6.30354	7.96068	11.8064	8.69021	9.03325	8.90629	12.0069	9.98215
Acrv1	0	0	0	0	0	0	0	0
Acsbg1	0.10656	0.119795	0.0387534	0.0883695	0.129531	0.0941128	0.0643599	0.0960012
Acsbg2	0.316359	0.364411	0.362382	0.347717	0.415317	0.637047	0.275139	0.442501
Acsf2	12.3153	15.4449	12.9945	13.5849	11.994	16.2401	9.67949	12.6379
Acsf3	7.86695	6.99621	7.15397	7.33904	8.65023	6.69372	7.46175	7.6019
Acsl1	7.64593	10.447	12.4098	10.1676	9.13414	11.6221	11.2345	10.6636
Acsl3	10.1823	11.4046	10.2023	10.5964	9.3742	9.27085	10.0333	9.55945
Acsl4	8.38619	8.75211	11.313	9.48377	12.1534	8.73676	15.7874	12.2259
Acsl5	9.02809	8.87749	10.7912	9.56559	10.7201	8.54896	11.878	10.3824
Acsl6	1.76701	2.31191	2.16991	2.08294	1.83948	2.04285	2.43569	2.10601
[truncated: 22,349 more rows]
