# Supplementary material for: Inhibition of N-myristoyltransferase in pluripotent stem cells promotes the naive state in mice and elicits trophectoderm and primitive endoderm markers in humans
Source: Stem Cell Reports. 2025 Aug 28;20(9):102610. doi: 10.1016/j.stemcr.2025.102610 (PMC12447342; doi:10.1016/j.stemcr.2025.102610)
Supplement: Table S3. RNA-seq analysis of naive hiPSCs with or without NMT inhibitor [file mmc3.xlsx]

## Sheet: All measurements
Supplementary Table 3. RNA-seq analysis of naive hiPSCs with or without NMT inhibitor
	hiPSC_rep1	hiPSC_rep2	hiPSC_rep3	hiPSC_mean	hiPSC_NMT-i_rep1	hiPSC_NMT-i_rep2	hiPSC_NMT-i_rep3	hiPSC_NMT-i_mean
gene name	Normalized FPKM	Normalized FPKM	Normalized FPKM	Normalized FPKM	Normalized FPKM	Normalized FPKM	Normalized FPKM	Normalized FPKM
A1BG	1.48019	1.98139	2.37735	1.94631	1.64308	1.94666	2.09112	1.89362
A1BG-AS1	0.296854	0.11722	0.0241979	0.146091	0.190913	0.143995	0.181351	0.172086
A1CF	0	0	0.00259817	0.000866057	0	0	0.0119908	0.00399693
A2M	0.00718997	0.0255603	0.00528442	0.0126782	0.0416152	0.0251314	0.0121829	0.0263098
A2M-AS1	0	0	0	0	0	0	0	0
A2ML1	1.02619	0.982878	1.07369	1.02759	1.32159	1.28809	1.06508	1.22492
A2MP1	0	0	0	0	0	0	0	0
A3GALT2	0	0	0	0	0	0	0	0
A4GALT	112.641	126.392	136.412	125.148	83.2128	107.862	100.752	97.2756
A4GNT	0	0	0	0	0	0	0	0
AA06	0	0	0	0	0	0	0	0
AAAS	54.2341	50.1589	48.4371	50.9434	46.7398	49.166	49.6077	48.5045
AACS	21.0613	19.7171	19.0257	19.9347	22.1864	23.0292	22.0392	22.4183
AACSP1	0	0	0.0118355	0.00394517	0	0	0	0
AADAC	0	0	0	0	0	0	0	0
AADACL2	0	0	0	0	0	0	0	0
AADACL2-AS1	0.362618	0.268066	0.131655	0.254113	0.500911	0.875854	0.405924	0.59423
AADACL3	0.0249371	0.0156511	0.0488623	0.0298168	0.133998	0.123256	0.140821	0.132692
AADACL4	0	0	0	0	0	0	0	0
AADACP1	0	0	0	0	0	0	0	0
AADAT	3.45597	2.8323	3.01197	3.10008	4.3843	3.35827	3.92059	3.88772
AAED1	4.52351	4.26293	5.01656	4.601	5.25446	5.25888	5.86833	5.46056
AAGAB	25.7176	27.8335	29.2116	27.5876	25.4141	24.6311	23.7241	24.5898
AAK1	1.99971	1.96064	2.01044	1.99026	2.26229	2.09285	2.06837	2.14117
AAMDC	23.9074	31.1117	32.4237	29.1476	16.2958	18.9091	16.9633	17.3894
AAMP	119.229	118.978	120.869	119.692	102.662	102.333	102.2	102.398
AANAT	0	0	0.0554779	0.0184926	0.0561498	0.0654687	0.0326977	0.0514387
AAR2	21.7817	19.5067	19.3247	20.2044	26.9259	25.0281	25.4384	25.7975
AARD	0.0200241	0	0	0.0066747	0.0579508	0.0349538	0.0338552	0.0422533
AARS	321.724	327.39	321.106	323.407	202.984	237.517	218.526	219.676
AARS2	36.7591	44.3031	45.4634	42.1752	35.6757	39.947	38.711	38.1112
AARSD1	39.6867	36.8154	38.4235	38.3085	34.6763	34.495	33.7607	34.3107
AASDH	7.56051	8.20301	7.60132	7.78828	7.54518	7.99091	7.49518	7.67709
AASDHPPT	30.9484	34.7384	35.0067	33.5645	28.0324	26.6965	26.625	27.118
AASS	17.8917	15.8217	16.5449	16.7528	20.7414	16.9372	15.8135	17.8307
AATBC	0.0582358	0.0194088	0.0374507	0.0383651	0.0315999	0.0932949	0.0555048	0.0601332
AATF	41.9661	41.5837	42.1216	41.8905	47.9944	47.9849	47.4701	47.8165
AATK	0.0720472	0.0290949	0.0722175	0.0577865	0.0710796	0.0992165	0.0221853	0.0641605
AATK-AS1	0	0	0	0	0	0	0	0
ABALON	46.7731	68.8959	73.0212	62.8967	42.605	48.4642	45.7676	45.6123
ABAT	1.83001	2.15359	2.14389	2.0425	1.57831	1.87317	1.49325	1.64824
ABCA1	13.8373	12.5544	12.1003	12.8307	18.1399	16.1736	16.1957	16.8364
ABCA10	0	0.00464722	0	0.00154907	0.00378283	0	0.00443124	0.00273802
ABCA11P	3.06355	3.35188	3.26628	3.22724	3.35881	3.70021	3.26706	3.44203
ABCA12	0.00406805	0.0072321	0.0132575	0.00818588	0.0323775	0.0105025	0.0305623	0.0244808
ABCA13	0.0699823	0.0319447	0.0347954	0.0455741	0.0957886	0.0981136	0.109065	0.100989
ABCA17P	0.0561687	0.0927057	0.112031	0.0869685	0.0406378	0.0280448	0.0407831	0.0364886
ABCA2	2.23851	2.46645	2.30811	2.33769	1.52613	1.74628	1.57269	1.61503
ABCA3	4.178	3.92643	3.78433	3.96292	3.65473	4.514	4.18828	4.119
ABCA4	0	0	0.00662058	0.00220686	0.0716448	0.0708175	0.0915662	0.0780095
ABCA5	0.0563498	0.114388	0.0533357	0.0746912	0.0698089	0.0761849	0.105654	0.0838826
ABCA6	0	0	0	0	0	0	0	0
ABCA7	2.06881	2.09719	1.97381	2.0466	2.47825	3.21552	2.84575	2.84651
ABCA8	0	0	0	0	0.00419691	0	0.00482406	0.00300699
ABCA9	0	0	0	0	0	0	0.00445293	0.00148431
ABCA9-AS1	0.0937143	0.166082	0.270195	0.176664	0	0.0541585	0.156484	0.0702142
ABCB1	0.00709011	0.0189041	0	0.00866474	0.0256483	0.00826087	0.0120139	0.0153077
ABCB10	11.5627	10.9676	10.9243	11.1515	13.6874	12.8637	12.8753	13.1421
ABCB11	0	0	0	0	0	0.00407744	0	0.00135915
ABCB4	0.00881917	0	0.0259208	0.01158	0.0184199	0.010274	0.0224113	0.0170351
ABCB5	0	0.0185022	0	0.0061674	0.0452083	0.0044657	0.00649441	0.0187228
ABCB6	12.2725	11.4695	12.2565	11.9995	9.92859	11.5548	10.0735	10.519
ABCB7	25.8651	28.5907	29.8239	28.0932	21.4542	24.4743	22.0002	22.6429
ABCB8	14.8545	13.8025	13.4154	14.0241	16.6907	17.4891	17.8069	17.3289
ABCB9	1.81879	1.58235	1.52413	1.64176	2.22342	1.9738	1.8518	2.01634
ABCC1	22.6987	24.3308	23.8491	23.6262	14.3845	17.3508	16.3425	16.0259
ABCC10	7.07708	6.5707	6.08382	6.5772	6.70418	7.18649	6.7272	6.87262
ABCC11	0.0375512	0.026698	0.0161296	0.0267929	0.0326015	0.0393752	0.0254491	0.0324753
ABCC12	0.0773717	0.0458439	0.0568756	0.0600304	0.0746372	0.0601021	0.0546325	0.0631239
ABCC13	2.27798	3.08217	2.37442	2.57819	1.82342	2.85615	2.45092	2.37683
ABCC2	0.372544	0.30397	0.336733	0.337749	0.636273	0.441216	0.610667	0.562719
ABCC3	0.00645023	0.0171983	0.0189668	0.0142051	0	0.00751578	0	0.00250526
ABCC4	4.41929	4.44961	3.91062	4.25984	4.89557	4.97519	5.075	4.98192
ABCC5	6.05075	6.37907	6.34519	6.25834	6.46456	6.07693	6.19414	6.24521
ABCC5-AS1	0	0	0	0	0	0	0	0
ABCC6	0.065864	0.534144	0.129904	0.243304	0.08566	0.149479	0.105377	0.113505
ABCC6P1	0.0632072	0.0898637	0.0463979	0.0664896	0.0182922	0.0220819	0	0.013458
ABCC6P2	0	0.325345	0.0443802	0.123242	0.0884586	0.106294	0.153941	0.116231
ABCC8	0.0203442	0.0241082	0.0149538	0.0198021	0.0196252	0.00790142	0.0114915	0.013006
ABCC9	1.29135	1.13026	1.02532	1.14898	3.03711	2.1908	2.21944	2.48245
ABCD1	2.6308	2.70711	2.5362	2.6247	4.58146	5.07542	5.37086	5.00925
ABCD2	0	0	0	0	0.00450846	0	0	0.00150282
ABCD3	9.84339	11.0971	11.63	10.8568	10.4362	10.3962	10.1567	10.3297
ABCD4	6.85564	5.69021	5.23945	5.92843	9.14525	9.5634	8.66273	9.12379
ABCE1	51.1462	53.5359	53.1577	52.6133	44.6615	42.3999	42.3268	43.1294
ABCF1	56.4606	56.5604	56.4245	56.4818	63.496	58.515	59.8018	60.6043
ABCF2	42.7724	39.9879	37.5619	40.1074	45.7423	41.759	41.183	42.8948
ABCF3	18.8764	16.7966	16.5279	17.4003	22.1004	22.8492	22.5407	22.4968
ABCG1	0.506078	0.420389	0.525117	0.483861	0.276294	0.393482	0.24181	0.303862
ABCG2	0.393403	0.679093	0.58935	0.553949	2.12583	2.49004	2.42492	2.34693
ABCG4	0.0937336	0.203328	0.296089	0.197717	0.0339073	0.0655127	0.0952598	0.0648933
ABCG5	0	0	0.00922175	0.00307392	0.0181779	0.00731469	0	0.00849753
ABCG8	0	0.0114995	0.00949923	0.00699958	0.0561796	0.0150704	0.0219071	0.0310524
ABHD1	0	0.045122	0.0371839	0.0274353	0	0.0295452	0.042907	0.0241507
ABHD10	10.3675	11.8075	11.7229	11.2993	8.65875	8.95843	9.35311	8.9901
ABHD11	6.13541	5.51648	5.87992	5.84394	6.8344	7.53139	7.78558	7.38379
ABHD11-AS1	0	0	0	0	0	0	0	0
ABHD12	34.8402	32.4252	33.1021	33.4558	28.7749	28.9429	29.9292	29.2157
ABHD12B	23.5058	20.8978	21.3629	21.9222	40.9725	37.7243	33.8018	37.4995
ABHD13	2.42368	2.85169	2.84796	2.70778	2.42585	2.24977	2.46338	2.37967
ABHD14A	1.97513	2.18446	2.15129	2.10363	1.38729	1.36917	1.461	1.40582
ABHD14A-ACY1	0	0	0	0	0.171753	0	0	0.057251
ABHD14B	5.92667	4.63774	5.2979	5.28744	2.80857	3.04028	3.08752	2.97879
ABHD15	3.07928	2.5294	2.32119	2.64329	4.74885	4.45392	3.94558	4.38278
ABHD16A	13.0946	13.0375	12.3335	12.8219	12.6584	12.9885	14.5979	13.4149
ABHD16B	0.503738	0.304297	0.41344	0.407158	0.233256	0.316551	0.306599	0.285469
ABHD17A	14.5958	11.1532	11.0168	12.2553	23.4689	30.0676	27.8187	27.1184
ABHD17B	13.2387	14.2841	14.3558	13.9595	14.3143	12.5227	13.8	13.5457
ABHD17C	5.29599	5.66242	5.3902	5.44954	3.85303	3.92467	3.98178	3.91983
ABHD2	6.32449	6.27478	6.40209	6.33379	6.12384	5.88652	5.49733	5.8359
ABHD3	2.08786	2.02284	2.27479	2.1285	3.28088	3.06189	2.74454	3.0291
ABHD4	16.9152	22.7351	21.3208	20.3237	12.7877	13.2486	12.7138	12.9167
ABHD5	3.87323	4.51441	4.74405	4.37723	4.31358	3.75977	3.88785	3.98707
ABHD6	4.82466	4.67419	4.57436	4.69107	4.52105	4.55995	4.73412	4.60504
ABHD8	0.420932	0.50861	0.814952	0.581498	0.682187	0.83299	0.797515	0.770897
ABI1	10.803	13.1996	12.7021	12.2349	11.1022	10.1322	10.6517	10.6287
ABI2	21.3469	24.9657	24.6849	23.6658	9.1092	10.7678	9.96867	9.94856
ABI3	0.235586	0.0896941	0.0863748	0.137218	0.158268	0.13585	0.155117	0.149745
ABI3BP	0.00749142	0.0133159	0.0055056	0.00877097	0.0271	0.0218203	0.0190396	0.0226533
ABL1	21.0219	20.3819	20.7325	20.7121	17.5191	18.8581	18.5718	18.3163
ABL2	5.63887	6.83825	7.47531	6.65081	5.11607	4.83756	5.0143	4.98931
ABLIM1	11.0569	9.88047	10.2121	10.3832	9.92302	10.1201	8.79676	9.61329
ABLIM2	0.777673	0.705078	0.677335	0.720029	0.504515	0.830311	0.591387	0.642071
ABLIM3	0.113319	0.102442	0.110508	0.108756	0.089386	0.0658918	0.0629622	0.0727467
ABO	0.183892	0.122509	0.101003	0.135801	0.0665249	0.0668567	0.0776887	0.0703568
ABR	37.2279	32.9856	31.644	33.9525	47.008	48.5667	46.7161	47.4303
ABRA	0	0	0	0	0.00903953	0	0	0.00301318
ABRACL	66.0972	70.5469	71.9634	69.5358	71.1957	68.0185	71.3908	70.2017
ABT1	41.8088	40.7683	42.6194	41.7322	36.1803	35.8589	37.3566	36.4653
ABTB1	0.931114	0.652227	0.671654	0.751665	0.612443	0.659513	0.8615	0.711152
ABTB2	4.46016	5.61014	5.69085	5.25372	4.05455	3.93924	3.60012	3.86464
ACAA1	24.318	26.3457	24.9755	25.2131	22.6773	24.1466	23.4406	23.4215
ACAA2	76.6937	75.2045	75.2847	75.7276	94.396	99.7957	94.7597	96.3171
ACACA	41.1386	41.3952	40.1001	40.878	32.906	35.2131	34.2459	34.1217
ACACB	1.78733	1.63282	1.6695	1.69655	1.85243	2.02115	1.88198	1.91852
ACAD10	8.62908	9.72581	10.2133	9.52273	6.37242	7.2985	6.79846	6.82313
ACAD11	4.31084	5.57056	5.87707	5.25282	3.61839	4.02226	3.43667	3.69244
ACAD8	13.0006	11.4377	11.9639	12.1341	13.3434	12.4117	12.5191	12.7581
ACAD9	13.1852	11.9796	11.7073	12.2907	13.35	12.7793	12.2904	12.8066
ACADL	0.0556877	0.0371107	0.0919489	0.0615824	0.0503629	0.00810525	0.0589067	0.0391249
ACADM	16.4174	15.8916	16.0618	16.1236	16.6825	16.4797	16.2317	16.4646
ACADS	11.8298	12.5309	13.5296	12.6301	9.44126	12.8582	11.4041	11.2345
ACADSB	0.831798	0.783956	0.820901	0.812218	1.46613	1.10915	1.20165	1.25898
ACADVL	28.6816	32.808	31.8916	31.1271	22.8984	25.5068	21.7635	23.3896
ACAN	3.86949	3.63855	3.98395	3.83066	4.4404	5.21297	4.92803	4.86047
ACAP1	0.566386	0.589182	0.729922	0.628497	0.139926	0.136725	0.315643	0.197431
ACAP2	10.0808	11.7696	11.6464	11.1656	8.798	9.37548	8.89933	9.02427
ACAP3	1.58151	1.46138	1.43916	1.49402	3.69921	3.98824	3.75205	3.81317
ACAT1	20.3094	22.3285	21.9688	21.5356	18.2663	17.2624	18.3208	17.9498
ACAT2	112.732	105.586	99.4903	105.936	132.238	122.765	131.792	128.932
ACBD3	29.3766	35.3348	36.6407	33.784	31.8259	30.7115	31.2511	31.2628
ACBD4	2.29918	2.31852	2.46941	2.36237	0.99282	1.05718	1.05118	1.03373
ACBD5	4.93879	5.27498	5.31679	5.17685	4.0098	4.14084	3.82047	3.99037
ACBD6	28.6648	26.9742	24.9316	26.8569	19.8645	22.212	21.5541	21.2102
ACBD7	1.74411	1.5768	2.04372	1.78821	1.39316	1.10385	1.13543	1.21081
ACCS	1.01674	0.843643	0.819601	0.893328	0.87562	1.15534	1.26752	1.09949
ACCSL	0.019609	0.01742	0	0.012343	0	0.0228204	0	0.0076068
ACD	25.475	21.9759	20.1266	22.5258	18.3376	20.4343	18.9139	19.2286
ACE	6.82608	5.47912	5.50262	5.93594	2.98322	2.79735	2.7881	2.85622
ACE2	0.00966646	0.025771	0.0213017	0.0189131	0.020981	0.0562998	0.0409307	0.0394038
ACER1	0	0	0	0	0	0.0617306	0	0.0205769
ACER2	6.65586	7.17642	6.72442	6.85223	13.5061	12.3559	12.0837	12.6486
ACER3	1.72961	2.03784	1.75798	1.84181	2.04947	1.94226	2.00342	1.99838
ACHE	4.88503	4.89546	5.73317	5.17122	3.8768	4.83948	4.82415	4.51348
ACIN1	34.3588	45.4102	42.2549	40.6746	54.6381	45.0603	49.9422	49.8802
ACKR1	0	0	0	0	0	0	0	0
ACKR2	0.0578418	0	0.0424697	0.0334372	0.493813	0.471554	0.38195	0.449106
ACKR3	6.06335	4.95546	4.34843	5.12241	17.3294	16.4562	18.0634	17.283
ACKR4	0.0691633	0.185561	0.101511	0.118745	0.0300258	0.04333	0.0377928	0.0370495
ACLY	159.09	150.949	147.982	152.674	158.733	168.111	156.747	161.197
ACMSD	0	0	0	0	0	0	0	0
ACO1	10.4655	10.4375	10.795	10.566	10.9188	11.1653	10.7187	10.9343
ACO2	78.7232	73.0544	75.93	75.9025	70.2212	75.3997	70.8865	72.1691
ACOT1	1.15254	1.18437	1.34067	1.22586	1.42251	1.27519	1.52767	1.40846
ACOT11	1.33067	0.838285	1.0921	1.08702	1.99338	1.87769	1.68832	1.85313
ACOT12	0.07112	0.0157937	0	0.0289712	0.012862	0.0206926	0.0150457	0.0162001
ACOT13	14.639	16.7819	17.4839	16.3016	11.0537	11.358	11.3016	11.2378
ACOT2	4.21514	3.43747	3.85461	3.83574	3.43144	3.93916	3.89406	3.75489
ACOT4	4.91677	3.856	4.20164	4.3248	5.41618	5.61757	4.92231	5.31869
ACOT6	0	0.0692885	0.0569497	0.0420794	0.056471	0.090666	0.0986482	0.0819284
ACOT7	50.5092	47.4182	50.7931	49.5735	33.2406	37.3271	36.0454	35.5377
ACOT8	47.2128	54.8034	53.1869	51.7344	36.3201	45.997	41.6342	41.3171
ACOT9	8.7378	8.43855	8.49421	8.55685	6.58216	7.35941	7.09908	7.01355
ACOX1	17.0915	18.2144	17.824	17.71	16.1563	16.205	15.1451	15.8355
ACOX2	0.181265	0.174476	0.0775745	0.144438	0.0655733	0.184659	0.0639015	0.104711
ACOX3	1.63546	1.74766	1.49695	1.62669	2.62293	3.26238	2.79863	2.89465
ACOXL	2.43433	1.86326	2.06587	2.12115	3.08749	3.22701	3.20134	3.17195
ACP1	62.6138	64.6887	62.8105	63.371	73.338	63.3704	68.5075	68.4053
ACP2	11.7077	9.36898	9.05512	10.0439	14.0111	13.0954	12.9384	13.3483
ACP5	18.865	19.6972	18.8006	19.1209	16.4463	19.0957	19.2671	18.2697
ACP6	3.87169	3.1236	2.9967	3.33066	3.95887	4.24133	3.87432	4.02484
ACPP	0.833676	0.833354	0.849636	0.838889	0.801088	0.59502	0.520714	0.638941
ACPT	0	0.0244728	0	0.0081576	0	0	0	0
ACR	0	0.120002	0.0593156	0.0597725	0.0195519	0.0314271	0	0.016993
ACRBP	0.659765	0.720102	0.594166	0.658011	0.259132	0.449752	0.191264	0.300049
ACRC	0.504179	0.791256	0.638126	0.64452	0.97022	0.718423	0.917402	0.868682
ACRV1	0.12927	0.103183	0.075112	0.102522	0.280601	0.0751299	0.24535	0.20036
ACSBG1	0.0807252	0.0717302	0.0253827	0.0592794	0.141856	0.147757	0.136697	0.142103
ACSBG2	0.315155	0.178719	0.345904	0.279926	0.240723	0.331049	0.227194	0.266322
ACSF2	9.21093	10.062	9.39963	9.55752	8.97524	11.2088	10.8981	10.3607
ACSF3	3.22872	2.43728	2.30056	2.65552	4.38446	4.26051	4.42122	4.3554
ACSL1	1.7454	2.24622	2.1056	2.03241	2.2268	1.95875	1.89521	2.02692
ACSL3	101.434	101.722	103.679	102.278	177.266	170.216	173.656	173.713
ACSL4	11.1805	10.2125	9.8372	10.4101	8.5288	9.14473	9.40635	9.02663
ACSL5	0	0.00941474	0	0.00313825	0.0153314	0	0	0.00511047
ACSL6	0.18386	0.180212	0.272406	0.212159	0.143	0.150702	0.120675	0.138126
ACSM1	0.326576	0.244331	0.352915	0.307941	0.198973	0.0600229	0.130836	0.129944
ACSM2A	0	0	0	0	0	0	0	0
ACSM2B	0	0	0	0	0	0	0	0
ACSM3	0.162078	0.535317	0.587294	0.42823	0.117113	0.328432	0.139262	0.194936
ACSM4	0	0	0	0	0	0	0	0
ACSM5	0	0	0	0	0	0	0	0
ACSM6	0.0629325	0.0186349	0.0461087	0.0425587	0.0151776	0.012205	0.0177307	0.0150378
ACSS1	0.0579625	0.0600948	0.0638654	0.0606409	0.0731585	0.0214146	0.072788	0.055787
ACSS2	22.593	23.6477	23.1022	23.1143	35.1872	44.5144	41.223	40.3082
ACSS3	2.54756	3.05515	3.49296	3.03189	2.79736	2.7045	2.59583	2.69923
ACTA1	5.36783	4.7678	5.83173	5.32245	1.20591	1.41133	1.15945	1.2589
ACTA2	0.079141	0.0543116	0.115798	0.0830835	0.305397	0.321904	0.245614	0.290972
ACTA2-AS1	0	0	0	0	0	0	0	0
ACTB	2134.3	1890.61	1852.41	1959.11	1964.86	1827.12	1783.52	1858.5
ACTBL2	0	0	0	0	0	0	0	0
ACTC1	0.13732	0.195256	0.181586	0.171387	0.205325	0.207954	0.379917	0.264399
ACTG1	1546.95	1352.9	1376.31	1425.39	1508.28	1429.21	1354.87	1430.79
ACTG1P17	0	0	0.0320065	0.0106688	0.031613	0.0762579	0.0184627	0.0421112
ACTG1P20	0.195144	0.0693598	0.171883	0.145462	0.254138	0.136346	0.154154	0.181546
ACTG1P4	0.0713456	0	0.0392325	0.0368594	0.141953	0.0311413	0.0452516	0.072782
ACTG2	3.63202	2.58052	3.22912	3.14722	0.768148	0.406113	0.613249	0.595837
ACTL10	0.0696084	0.0463819	0.127604	0.0811981	0.20145	0.192434	0.044153	0.146012
ACTL6A	40.7077	43.0895	42.2556	42.0176	38.342	38.0138	36.5335	37.6298
ACTL6B	0.190425	0.232572	0.331144	0.25138	0.120554	0.304597	0.30164	0.242264
ACTL7A	0	0	0	0	0	0	0	0
ACTL7B	0	0	0	0	0	0	0	0
ACTL8	0.0382615	0.0339909	0.0280448	0.0334324	0.193779	0.155854	0.0970494	0.148894
ACTL9	0	0	0	0	0	0	0	0
ACTN1	54.3217	51.7944	53.2115	53.1092	42.1849	43.3325	40.7849	42.1008
ACTN1-AS1	0	0	0	0	0	0.0444118	0	0.0148039
ACTN2	0.176669	0.120782	0.129858	0.142436	0.211393	0.205848	0.276346	0.231196
ACTN3	0.0699368	0.0828625	0.0684656	0.073755	0.143366	0.196842	0.167754	0.169321
ACTN4	133.15	136.666	137.177	135.664	139.392	158.67	152.105	150.056
ACTR10	23.0849	21.1057	21.7094	21.9667	22.4855	22.1259	22.7481	22.4532
ACTR1A	62.6361	65.9308	66.8878	65.1516	56.057	60.4013	57.3198	57.926
ACTR1B	16.4975	16.3905	14.4865	15.7915	14.1531	14.6213	14.6905	14.4883
ACTR2	92.3385	100.37	103.648	98.7855	90.3668	85.3641	83.7085	86.4798
ACTR3	35.0096	37.4323	37.3743	36.6054	37.0762	34.395	37.695	36.3887
ACTR3B	7.85108	7.60848	7.89489	7.78482	6.50751	6.26524	6.60862	6.46046
ACTR3BP2	0	0	0	0	0	0	0	0
ACTR3BP5	0	0	0	0	0	0	0	0
ACTR3C	0.030895	0.207516	0	0.0794703	0.0447693	0.0679264	0.0521849	0.0549602
ACTR5	11.6664	11.2486	10.5527	11.1559	12.1854	11.7599	13.045	12.3301
ACTR6	44.3074	52.169	55.4052	50.6272	35.7283	37.8325	39.3816	37.6475
ACTR8	11.0155	10.1706	10.4835	10.5565	11.3775	10.1752	9.96896	10.5072
ACTRT1	0	0	0	0	0	0	0	0
ACTRT2	0	0	0.0378981	0.0126327	0	0	0	0
ACTRT3	0.352814	0.18807	0.155216	0.232033	1.05935	0.585205	0.790701	0.811752
ACVR1	29.3643	31.4189	32.5465	31.1099	29.5638	27.4817	27.4521	28.1659
ACVR1B	19.9282	22.6582	23.7026	22.0963	18.1047	19.832	19.4436	19.1268
ACVR1C	0.314827	0.263178	0.355626	0.31121	0.22235	0.238366	0.212871	0.224529
ACVR2A	2.23339	2.00554	2.202	2.14698	2.06504	1.66757	1.87057	1.86773
ACVR2B	7.39601	6.48734	6.53832	6.80722	5.85607	6.25282	5.97588	6.02826
ACVR2B-AS1	0.0963276	0.097819	0.131286	0.108478	0.149343	0.152223	0.139747	0.147104
ACVRL1	0.611262	0.456323	0.507388	0.524991	0.600814	0.607354	0.538498	0.582222
ACY1	17.6217	18.7742	19.9741	18.79	15.0074	18.0277	16.1778	16.4043
ACY3	0.0574237	0.0254986	0.251993	0.111638	0.0415477	0.0166929	0	0.0194135
ACYP1	6.01635	8.5899	10.6429	8.41638	5.31738	5.1903	4.21652	4.90807
ACYP2	0.956683	0.849556	0.879844	0.895361	0.848493	1.45303	1.06766	1.12306
ADA	14.9849	17.0286	17.4855	16.4997	12.2358	14.762	12.1773	13.0584
ADAD1	0	0	0.013664	0.00455467	0	0.010244	0	0.00341467
ADAD2	0.464171	0.278123	0.299919	0.347404	0.197187	0.287209	0.250177	0.244858
ADAL	3.85001	2.87712	3.00435	3.24383	3.3081	3.19464	2.95703	3.15326
ADAM10	27.7481	29.6787	29.8694	29.0987	25.7177	25.5494	25.8913	25.7195
ADAM11	0.464661	0.385882	0.39746	0.416001	0.418847	0.390491	0.406547	0.405295
ADAM12	0.053244	0.0509663	0.0291963	0.0444689	0.160103	0.109849	0.0694358	0.113129
ADAM15	8.74017	8.95683	9.39947	9.03216	8.23694	9.09845	7.57298	8.30279
ADAM17	21.062	19.9714	19.9893	20.3409	26.4412	26.5946	26.598	26.5446
ADAM18	0.0144928	0	0.0106341	0.00837563	0.0786907	0.0738629	0.107267	0.0866069
ADAM19	6.92458	3.97105	3.80305	4.89956	12.3579	9.10552	11.5143	10.9926
ADAM1A	0.483608	0.171893	0.168645	0.274715	0.691035	0.415362	0.521957	0.542785
ADAM2	0	0	0	0	0	0	0	0
ADAM20	0.0123124	0	0.0180774	0.0101299	0	0.0430155	0.0104221	0.0178125
ADAM20P1	0.0112605	0.0100064	0.049611	0.023626	0.040735	0.0196723	0.0286005	0.0296693
ADAM21	0	0	0.0190061	0.00633537	0.00936704	0.00753821	0	0.00563508
ADAM21P1	0	0	0.0126176	0.00420587	0.0124491	0.0100145	0	0.00748787
ADAM22	1.14101	1.23466	1.22043	1.1987	1.22387	0.996752	1.09181	1.10414
ADAM23	1.30879	1.07814	0.989714	1.12555	1.28177	0.979569	0.937844	1.06639
ADAM28	0	0	0	0	0	0	0	0
ADAM29	0	0	0	0	0.00840182	0.0135252	0	0.00730901
ADAM30	0	0	0	0	0	0	0	0
ADAM32	0	0	0.00926868	0.00308956	0.0365414	0.0441119	0.0534376	0.044697
ADAM33	0.163935	0.308784	0.146822	0.206514	0.296044	0.149717	0.185476	0.210412
ADAM3A	0	0	0	0	0	0	0	0
ADAM5	0	0	0	0	0	0	0	0
ADAM6	0	0	0	0	0	0	0	0
ADAM7	0	0	0	0	0	0	0	0
ADAM8	0.71609	0.860803	1.0217	0.866198	1.3938	1.80074	1.67531	1.62328
ADAM9	8.96576	9.7096	9.77913	9.48483	11.2837	11.4824	11.0535	11.2732
ADAMDEC1	0	0	0	0	0	0	0	0
ADAMTS1	0.352466	0.306861	0.385935	0.348421	0.629711	0.586662	0.743491	0.653288
ADAMTS10	0.355954	0.40218	0.456253	0.404796	0.102183	0.173951	0.190716	0.155617
ADAMTS12	3.26728	3.28702	3.16417	3.23949	3.42637	3.55966	3.71011	3.56538
ADAMTS13	0.22919	0.233651	0.276687	0.246509	0.220474	0.220582	0.181255	0.207437
ADAMTS14	0.0950006	0.225128	0.134986	0.151705	0.0412029	0.095936	0.0482988	0.0618126
ADAMTS15	1.68529	2.40803	2.84372	2.31235	1.11345	1.22738	1.16532	1.16872
ADAMTS16	0.228091	0.375626	0.266281	0.289999	0.25724	0.156332	0.15347	0.189014
ADAMTS17	0.141172	0.0790027	0.0845807	0.101585	0.264798	0.234581	0.363361	0.28758
ADAMTS18	0.0392686	0.0448738	0.0371207	0.040421	0.15017	0.0915183	0.133112	0.124933
ADAMTS19	0.032757	0.0349361	0.0385263	0.0354065	0.298613	0.39313	0.321962	0.337902
ADAMTS19-AS1	0.0530583	0	0	0.0176861	0.0383913	0	0.0446023	0.0276645
ADAMTS2	0.907795	1.48837	1.83695	1.41104	0.312809	0.643456	0.528675	0.49498
ADAMTS20	0.341706	0.283116	0.302321	0.309048	0.259792	0.172094	0.265029	0.232305
ADAMTS3	1.43647	1.55538	1.4836	1.49182	1.83935	1.63735	1.60859	1.6951
ADAMTS4	1.75055	1.79671	1.55967	1.70231	0.268995	0.162437	0.301841	0.244424
ADAMTS5	0.00339147	0	0	0.00113049	0.00981476	0.00197643	0.00287518	0.00488879
ADAMTS6	0.022687	0.0443629	0.0667376	0.0445958	0.0722209	0.0660989	0.0692265	0.0691821
ADAMTS7	1.01752	1.00125	1.06863	1.02913	0.595945	0.688102	0.564554	0.6162
ADAMTS7P1	0	0	0	0	0	0	0	0
ADAMTS8	0.230838	0.320023	0.203497	0.251453	0.601239	0.532426	0.516125	0.54993
ADAMTS9	0.211943	0.204414	0.155867	0.190741	0.44044	0.352105	0.370754	0.387766
ADAMTS9-AS1	0.00915885	0.0081393	0	0.00576605	0	0.0266749	0	0.00889163
ADAMTS9-AS2	0	0	0	0	0	0	0	0
ADAMTSL1	0	0	0	0	0.0139992	0.0110082	0.0318226	0.0189433
ADAMTSL2	3.01107	2.44217	2.47862	2.64395	3.58272	4.41624	4.08649	4.02848
ADAMTSL3	2.19901	2.15127	2.13928	2.16319	3.12887	3.16232	3.19687	3.16269
ADAMTSL4	3.11318	2.96521	2.76127	2.94655	3.13553	3.5931	3.1831	3.30391
ADAMTSL4-AS1	0.0751462	0	0.109698	0.0616147	0	0.0436531	0	0.014551
ADAMTSL5	1.10524	0.918062	1.07602	1.03311	1.72096	1.61593	1.62714	1.65468
ADAP1	3.687	3.99498	4.35416	4.01205	3.75498	4.75556	4.28309	4.26454
ADAP2	2.69146	3.22587	2.90389	2.94041	1.37668	1.84414	1.44108	1.55397
ADAR	88.6059	86.9368	85.1972	86.9133	84.1462	78.4152	74.471	79.0108
ADARB1	2.6645	2.17665	2.02265	2.28793	2.71441	2.81268	2.65585	2.72765
ADARB2	0	0	0.0028687	0.000956233	0	0	0.0066124	0.00220413
ADARB2-AS1	0	0	0	0	0	0	0	0
ADAT1	6.89363	4.61771	4.43896	5.31677	8.83266	8.46924	8.31729	8.53973
ADAT2	0.938857	0.992969	0.907643	0.94649	0.632808	0.635736	0.902877	0.723807
ADAT3	2.02379	1.16555	1.58008	1.58981	2.54233	2.96273	3.25125	2.91877
ADCK1	11.4158	11.7108	11.144	11.4235	11.6429	11.3549	10.9039	11.3006
ADCK2	15.476	15.36	14.7042	15.1801	16.0764	17.0329	16.3341	16.4811
ADCK3	10.8997	13.6015	14.4135	12.9716	7.73332	7.73246	8.12596	7.86391
ADCK4	9.86931	10.5525	9.58903	10.0036	9.04523	10.2585	11.4839	10.2625
ADCK5	2.63249	1.9279	2.34747	2.30262	2.80547	3.00202	3.00845	2.93865
ADCY1	2.4079	2.50706	3.1603	2.69175	1.27917	1.45308	1.00091	1.24439
ADCY10	0.0134082	0	0.00492756	0.00611192	0.0873095	0.0585873	0.0795268	0.0751412
ADCY10P1	0.0146551	0	0.0107708	0.0084753	0.0318527	0.00426868	0.0310742	0.0223985
ADCY2	0.0252323	0.0269122	0.0296865	0.027277	0.142391	0.0793918	0.0812633	0.101015
ADCY3	10.3515	9.37603	9.31713	9.68155	8.43302	8.31862	7.51565	8.0891
ADCY4	0.0099348	0.00882853	0.00667423	0.00847919	0.0143759	0.0211663	0.0168265	0.0174562
ADCY5	0.117114	0.069307	0.0621751	0.0828654	0.136511	0.0985543	0.0716678	0.102244
ADCY6	0.445326	0.468209	0.483171	0.465569	0.432204	0.45249	0.38406	0.422918
ADCY7	2.04514	2.09111	2.14252	2.09292	0.917454	0.955803	1.04724	0.973499
ADCY8	0	0	0	0	0.00593421	0	0	0.00197807
ADCY9	1.99862	2.30674	2.47597	2.26044	2.02252	2.62228	2.10229	2.24903
ADCYAP1	0	0	0	0	0	0	0	0
ADCYAP1R1	1.10155	1.03189	1.08134	1.07159	0.316545	0.398343	0.360086	0.358325
ADD1	35.1914	32.6764	31.667	33.1783	57.0999	52.2785	53.5628	54.3137
ADD2	28.8056	28.0118	27.3309	28.0494	18.8393	17.1947	17.246	17.76
ADD3	16.9252	18.4279	17.8992	17.7508	17.1985	16.7277	16.7022	16.8761
ADD3-AS1	0	0.0519417	0.0427785	0.0315734	0	0.03406	0.0493775	0.0278125
ADGB	0	0	0	0	0	0	0	0
ADGRA1	0.0722896	0.114214	0.0590224	0.081842	0.119618	0.121649	0.0748437	0.10537
ADGRA1-AS1	0	0	0	0	0	0	0	0
ADGRA2	0.692225	0.610368	0.545317	0.61597	1.02946	0.9699	0.912544	0.970635
ADGRA3	16.7291	13.3564	13.5127	14.5327	16.5905	14.2468	13.8748	14.904
ADGRB1	0.150341	0.0694828	0.119368	0.113064	0.134875	0.122629	0.117205	0.124903
ADGRB2	0.230566	0.325865	0.270276	0.275569	0.17936	0.20694	0.0932594	0.159853
ADGRB3	0.00589352	0.0104762	0	0.00545657	0.0213196	0.00686746	0	0.00939569
ADGRD1	0.432602	0.620674	0.499751	0.517676	1.38607	1.70307	1.59197	1.56037
ADGRE1	0.171763	0.129142	0.11637	0.139092	0.219865	0.184626	0.257196	0.220562
ADGRE2	1.25942	1.20678	1.05427	1.17349	1.13131	1.06089	1.06237	1.08486
ADGRE3	0	0	0	0	0	0	0	0
ADGRE4P	0	0	0	0	0	0.0073376	0	0.00244587
ADGRE5	11.9113	12.4371	14.1078	12.8187	8.55693	10.9313	11.161	10.2164
ADGRF1	0.0121637	0.0108109	0.00894225	0.0106389	0.0928111	0.031923	0.0445185	0.0564175
ADGRF2	0	0	0	0	0.00940887	0.00757652	0.00550959	0.00749833
ADGRF3	0.0408336	0.00933908	0.0300049	0.0267259	0.0152072	0.0285555	0.0193869	0.0210499
ADGRF4	0	0	0	0	0.00780277	0.00628064	0.0365257	0.0168697
ADGRF5	0	0	0.0042355	0.00141183	0.0250288	0.00335521	0.00976937	0.0127178
ADGRG1	2.50623	3.78276	3.76652	3.35184	3.4155	3.97804	3.51193	3.63516
ADGRG2	6.56589	6.28576	5.99581	6.28249	5.57618	5.45641	5.24488	5.42582
ADGRG3	0.45141	0.510492	0.542101	0.501334	0.0593798	0.0876032	0.18609	0.111024
ADGRG4	0	0	0	0	0	0	0	0
ADGRG5	0.200048	0.237038	0.279908	0.238998	1.68858	1.57573	1.66191	1.64207
ADGRG6	0.549791	0.498578	0.542027	0.530132	1.39787	1.27259	1.0755	1.24865
ADGRG7	0	0	0	0	0	0	0	0
ADGRL1	11.7275	10.8044	10.5944	11.0421	10.5968	11.1742	11.4189	11.0633
ADGRL2	9.43491	10.7237	11.2554	10.4713	7.9509	6.92762	6.78423	7.22092
ADGRL3	0.503108	0.509671	0.461405	0.491395	0.591001	0.740724	0.540987	0.624237
ADGRL3-AS1	0	0	0	0	0	0	0	0
ADGRL4	0	0	0	0	0	0	0	0
ADGRV1	0.623705	0.637143	0.656449	0.639099	0.456796	0.457088	0.434887	0.44959
ADH1A	0	0	0	0	0	0	0	0
ADH1B	0	0	0	0	0	0	0	0
ADH1C	0	0	0	0	0	0	0	0
ADH4	0	0.0156622	0	0.00522073	0	0	0	0
ADH5	118.54	126.517	125.353	123.47	96.15	95.2835	95.1957	95.5431
ADH6	0.0261322	0	0	0.00871073	0.0190711	0.015328	0	0.0114664
ADH7	0	0	0	0	0	0	0	0
ADHFE1	0.0187515	0.0499762	0.0687281	0.0458186	0.0814018	0.0654727	0.0792765	0.0753837
ADI1	58.1721	54.7725	56.3348	56.4265	90.1974	71.9777	74.4037	78.8596
ADIG	0	0	0	0	0	0	0	0
ADIPOQ	0.0146201	0.00649394	0.005369	0.00882768	0.0105764	0.00851476	0.0185806	0.0125573
ADIPOQ-AS1	0	0	0	0	0.0285321	0.0401944	0.0584428	0.0423898
ADIPOR1	106.992	108.012	113.416	109.473	94.3799	97.5159	89.9464	93.9474
ADIPOR2	26.2552	28.385	27.9315	27.5239	33.9215	30.2253	30.8394	31.6621
ADIRF	0	0.173885	0.094802	0.0895623	0	0.0378644	0.0548193	0.0308946
ADK	11.6082	14.3134	14.0849	13.3355	12.4063	12.708	11.0362	12.0502
ADM	6.77375	11.5274	13.3626	10.5546	2.50822	7.09799	7.55433	5.72018
ADM2	2.45462	2.19629	1.79732	2.14941	2.74821	2.85455	3.0125	2.87175
ADM5	0.466075	0.635922	0.329608	0.477202	0.830981	0.57162	0.506867	0.636489
ADNP	31.1847	28.0531	27.4713	28.903	37.6319	33.7182	35.0946	35.4816
ADNP-AS1	0.189651	0.235652	0.221408	0.21557	0.124992	0.125377	0.191804	0.147391
ADNP2	20.6232	21.0853	19.9195	20.5427	22.3208	21.2923	20.8826	21.4986
ADO	7.20524	6.86291	7.42005	7.16273	5.48215	5.31727	5.62593	5.47512
ADORA1	0.77465	0.586136	0.639544	0.666777	0.945477	0.932591	0.85332	0.910463
ADORA2A	4.60131	5.29903	4.16854	4.68963	1.73843	2.27329	2.78429	2.26534
ADORA2A-AS1	0.134673	0.198014	0.122979	0.151889	0.080226	0.124122	0.0436014	0.0826498
ADORA2B	3.73458	3.11669	3.19378	3.34835	3.35705	3.73184	3.74777	3.61222
ADORA3	0	0	0.0149991	0.0049997	0	0	0.017303	0.00576767
ADPGK	30.6314	31.0633	32.4612	31.3853	35.8652	34.1961	32.9531	34.3381
ADPGK-AS1	0.277458	0.29137	0.286992	0.285273	0.474479	0.749021	0.373624	0.532375
ADPRH	1.20041	1.3211	0.965223	1.16224	0.815174	1.09411	1.03359	0.980958
ADPRHL1	1.28863	1.21214	1.19171	1.23083	1.10759	1.30454	1.30571	1.23928
ADPRHL2	19.2397	18.0363	16.8708	18.0489	16.6612	18.3877	18.7794	17.9428
ADPRM	2.57168	3.26626	3.37863	3.07219	2.24323	2.3206	2.45677	2.3402
ADRA1A	0.0529776	0.0313767	0	0.0281181	0.0109546	0	0.0149324	0.008629
ADRA1B	0	0	0.0113749	0.00379163	0	0.00902614	0	0.00300871
ADRA1D	0.0258727	0.0114949	0.066468	0.0346119	0.0280785	0.0225965	0.0437966	0.0314905
ADRA2A	0.0087085	0	0.00639828	0.00503559	0.0189017	0.0202899	0.0147522	0.0179813
ADRA2B	0.848982	0.574824	0.534483	0.652763	0.146247	0.229565	0.222521	0.199444
ADRA2C	12.5706	9.94665	9.85264	10.79	11.5552	13.3261	13.7199	12.8671
ADRB1	0.011991	0	0.0176069	0.00986597	0	0	0	0
ADRB2	0.0690851	0.1381	0.29129	0.166158	0.0874716	0.0502604	0.0584294	0.0653871
ADRB3	0.0260825	0.0579404	0.0095722	0.0311984	0	0.00759316	0	0.00253105
ADRBK1	19.3711	20.5592	20.6842	20.2048	17.7789	19.2585	19.7332	18.9235
ADRBK2	5.75461	5.39204	5.12321	5.42329	5.59226	5.91509	5.91672	5.80802
ADRM1	89.8493	81.272	81.1399	84.0871	101.705	106.895	106.741	105.114
ADSL	79.581	73.891	74.5683	76.0134	68.7013	66.8796	66.1801	67.2537
ADSS	31.2824	32.0475	32.2103	31.8467	27.0503	28.2905	27.6722	27.671
ADSSL1	0.87798	0.943193	1.4064	1.07586	0.868703	1.05733	1.03558	0.987204
ADTRP	1.05792	1.03254	0.841713	0.977391	3.64367	3.78155	3.83403	3.75308
AEBP1	5.17895	4.10504	4.17453	4.48617	3.76482	4.00954	3.96148	3.91195
AEBP2	10.8734	12.9539	13.9292	12.5855	8.86437	8.71582	9.08539	8.88853
AEN	121.017	162.876	162.814	148.902	89.5765	88.2016	87.7897	88.5226
AES	37.585	38.8416	38.3227	38.2498	26.7063	30.4544	27.6235	28.2614
AFAP1	8.32022	8.43592	8.03381	8.26332	12.7569	11.4026	11.2196	11.793
AFAP1-AS1	0.0534884	0.0129659	0.0250303	0.0304949	0.0351803	0.0481669	0.0370917	0.0401463
AFAP1L1	8.03217	7.54954	7.02773	7.53648	6.80698	7.44106	7.39192	7.21332
AFAP1L2	0.93901	0.849845	0.881309	0.890055	0.836083	0.948924	0.871045	0.885351
AFF1	16.2747	18.2729	16.699	17.0822	17.6816	15.8412	16.2613	16.5947
AFF2	1.56545	1.40542	1.42258	1.46448	1.29175	1.14689	1.23889	1.22584
AFF3	0.0931465	0.104393	0.0565872	0.0847089	0.0789549	0.0637133	0.0961231	0.0795971
AFF4	12.0023	14.1993	13.699	13.3002	15.0799	14.0129	13.5775	14.2234
AFG3L1P	0.966462	0.930495	0.893179	0.930045	1.68314	1.22706	1.44951	1.45324
AFG3L2	67.4101	64.2342	66.356	66.0001	77.4776	74.9291	76.415	76.2739
AFM	0	0	0	0	0	0	0	0
AFMID	9.00801	13.0799	13.1673	11.7517	7.6264	7.60906	7.20012	7.47853
AFP	0	0	0	0	0	0	0.0146309	0.00487697
AFTPH	9.18681	9.99875	10.2765	9.82069	8.2509	8.20129	7.72322	8.05847
AGA	2.93934	3.61468	3.41606	3.32336	4.71496	4.23204	4.15586	4.36762
AGAP1	8.51211	9.78617	9.74243	9.3469	6.65816	6.71952	6.82225	6.73331
AGAP1-IT1	0.929992	1.00159	1.01162	0.981067	0.240333	0.269403	0.501435	0.337057
AGAP11	0.0432405	0.0384252	0.0714473	0.0510377	0.0469268	0.0503632	0.0457644	0.0476848
AGAP2	0.727597	0.745117	0.597394	0.690036	0.717672	0.800478	0.698477	0.738876
AGAP2-AS1	1.02354	0.993716	0.732004	0.91642	0.430552	0.872255	0.62339	0.642066
AGAP3	5.36211	5.56523	5.18026	5.3692	10.3186	12.0419	11.3693	11.2433
AGAP4	0.217891	0.305062	0.272668	0.265207	0.366254	0.348029	0.213172	0.309152
AGAP5	0.143186	0.10178	0.115574	0.12018	0.383305	0.375115	0.436184	0.398201
AGAP6	0.446665	0.330751	0.400762	0.392726	0.682233	0.49849	0.61964	0.600121
AGAP7P	0.0144436	0.0128416	0.010596	0.0126271	0.0313471	0.0672575	0.0244471	0.0410172
AGAP9	0.0437148	0.0776832	0.0641504	0.0618495	0.0210853	0.0508979	0.0246595	0.0322142
AGBL1	0.0388292	0.0172532	0.014261	0.0234478	0.0772554	0.0508837	0.0904273	0.0728555
AGBL1-AS1	0	0	0	0	0.0321349	0	0	0.0107116
AGBL2	0	0	0.0207661	0.00692203	0.00681745	0	0	0.00227248
AGBL3	0.0287745	0.0170475	0.00705194	0.0176246	0.0208253	0.0446909	0.00812276	0.0245463
AGBL4	0.824616	0.661528	0.672757	0.719634	0.555179	0.486866	0.707817	0.583287
AGBL4-IT1	0	0	0	0	0	0	0	0
AGBL5	24.2356	26.5847	25.942	25.5874	11.6886	13.3919	13.1498	12.7434
AGBL5-AS1	0	0.125033	0	0.0416777	0	0.162627	0	0.054209
AGER	1.88692	1.48219	1.61395	1.66102	1.6662	1.4173	1.22805	1.43718
AGFG1	19.8779	20.378	20.1453	20.1337	18.2244	17.9011	18.6304	18.252
AGFG2	2.91676	2.61698	2.4246	2.65278	3.10007	3.53195	3.37147	3.3345
AGGF1	8.52318	5.6333	5.23725	6.46458	10.8276	11.5146	11.1489	11.1637
AGK	12.8289	13.4716	13.0749	13.1251	11.2143	11.8844	11.9316	11.6768
AGL	32.9636	32.0025	31.298	32.088	34.7789	31.8564	29.7007	32.112
AGMAT	1.01649	0.874467	0.992656	0.961204	0.954498	0.919438	0.851503	0.90848
AGMO	0.966891	0.884023	1.00774	0.952885	0.628581	0.668968	0.533617	0.610389
AGO1	22.0827	20.2859	19.2027	20.5238	22.3468	21.044	20.6303	21.3404
AGO2	16.8627	19.4565	20.6432	18.9875	15.2657	17.0376	15.8003	16.0345
AGO3	2.87726	3.10137	3.26601	3.08155	2.47789	2.4489	2.45705	2.46128
AGO4	3.16002	4.00532	3.75048	3.63861	3.2535	3.53283	3.38363	3.38999
AGPAT1	42.6203	39.8105	38.1869	40.2059	34.0485	34.1249	33.1115	33.7616
AGPAT2	37.7322	33.275	36.0598	35.689	41.7187	45.3902	45.3118	44.1402
AGPAT3	2.22088	2.12104	2.19613	2.17935	1.63882	2.12823	1.76588	1.84431
AGPAT4	0.906479	0.87255	0.909407	0.896145	1.62295	1.68691	1.64299	1.65095
AGPAT4-IT1	0.40415	0.256456	0.239801	0.300136	0.362029	0.167984	0.244071	0.258028
AGPAT5	5.9816	4.17064	4.22477	4.79234	5.53485	5.61883	6.05389	5.73586
AGPAT6	10.4982	9.65735	9.55561	9.90372	14.2342	12.8086	13.0324	13.3584
AGPAT9	3.60353	2.61299	2.80241	3.00631	4.61475	4.10202	4.30809	4.34162
AGPS	12.7871	13.2294	13.2786	13.0984	12.5279	12.7643	12.984	12.7587
AGR2	0	0	0	0	0	0.0465139	0	0.0155046
AGR3	0	0	0	0	0	0	0	0
AGRN	23.9611	21.4247	23.3792	22.9217	16.7263	22.1939	21.0247	19.9816
AGRP	0	0	0	0	0	0	0	0
AGT	0	0	0	0	0	0.00779845	0	0.00259948
AGTPBP1	9.73223	9.67334	9.91775	9.77444	9.45906	10.2238	10.3951	10.026
AGTR1	0.0313694	0	0.0115015	0.0142903	0.0226943	0.0182575	0.0260114	0.0223211
AGTR2	0	0	0	0	0	0	0	0
AGTRAP	45.5145	50.6338	49.2067	48.4517	42.6679	47.7902	44.5581	45.0054
AGXT	0	0	0	0	0	0	0.019163	0.00638767
AGXT2	0	0	0	0	0	0	0	0
AHCTF1	16.113	17.1804	17.0246	16.7727	14.2347	13.57	13.6268	13.8105
AHCTF1P1	0.14862	0.145312	0.128448	0.140793	0.0779553	0.129911	0.10394	0.103935
AHCY	273.489	277.752	282.842	278.028	190.605	201.797	188.909	193.77
AHCYL1	75.824	89.9642	87.3686	84.3856	58.2434	64.4785	59.4505	60.7241
AHCYL2	19.4968	21.9883	22.4829	21.3227	11.3106	11.5747	10.5841	11.1565
AHDC1	3.10262	3.026	3.30722	3.14528	2.94148	3.40932	3.48539	3.27873
AHI1	1.7258	1.79479	1.75867	1.75975	1.53346	1.95624	1.7304	1.74003
AHNAK	13.8691	14.3132	14.5765	14.2529	23.4762	28.0361	25.3416	25.618
AHNAK2	0.819246	0.603714	0.600256	0.674405	0.378463	0.496102	0.421044	0.43187
AHR	1.34645	1.77154	1.74229	1.62009	0.997154	0.994551	0.858074	0.949926
AHRR	0.0770529	0.0790157	0.0827926	0.0796204	0.184396	0.210649	0.145658	0.180234
AHSA1	182.824	159.591	161.253	167.889	167.102	145.771	151.648	154.84
AHSA2	0.947543	0.701674	0.993955	0.881057	1.08545	0.972199	1.06962	1.04242
AHSG	0	0	0.016906	0.00563533	0.0167028	0	0.0195055	0.0120694
AHSP	0	0	0	0	0.0713479	0	0	0.0237826
AICDA	0.282968	0.153052	0.207731	0.214584	0.356048	0.429826	0.354082	0.379985
AIDA	54.4991	57.318	57.8071	56.5414	47.4413	45.7459	46.496	46.5611
AIF1	0	0	0.071632	0.0238773	0	0	0	0
AIF1L	33.7849	37.9313	38.1046	36.6069	37.0962	38.6242	37.2514	37.6573
AIFM1	72.1683	71.1462	72.8091	72.0412	71.9432	71.3116	69.805	71.0199
AIFM2	3.82665	3.54041	3.68048	3.68251	4.24011	3.96814	3.67459	3.96095
AIFM3	0.181943	0.290497	0.211345	0.227928	0.383948	0.238308	0.410502	0.344253
AIG1	3.76985	4.34299	4.38713	4.16666	3.6486	4.18429	4.10686	3.97992
AIM1	2.57744	2.54719	2.20399	2.44287	1.28952	1.26261	1.19233	1.24815
AIM1L	0.946094	0.835222	0.821513	0.86761	1.46546	1.66469	1.59795	1.57603
AIM2	0	0	0	0	0	0	0	0
AIMP1	30.379	33.341	34.2204	32.6468	27.1209	28.5692	28.0474	27.9125
AIMP2	25.0075	18.3044	19.5252	20.9457	29.4023	27.9929	29.014	28.8031
AIP	42.5097	49.4338	49.2194	47.0543	22.9914	31.9328	31.7102	28.8781
AIPL1	0.492699	0.509864	0.496942	0.499835	0.111896	0.20375	0.138414	0.151353
AIRE	0.834719	0.633774	0.556709	0.675067	0.889416	1.02483	1.05292	0.989055
AIRN	0	0	0	0	0.00554794	0	0	0.00184931
AJAP1	0.199316	0.241339	0.560969	0.333875	0.534404	0.382787	0.430797	0.449329
AJUBA	3.91015	4.28335	4.0572	4.08357	4.91404	5.08652	5.29223	5.0976
AK1	4.54795	4.30109	4.46733	4.43879	4.56205	4.97176	5.2433	4.9257
AK2	50.8152	54.1079	53.7286	52.8839	40.2103	41.6481	41.8972	41.2519
AK3	8.42017	10.2314	10.8926	9.84806	3.89902	4.70358	4.05239	4.21833
AK4	55.8105	42.4258	38.7757	45.6707	72.1716	45.1294	49.5884	55.6298
AK5	0.286323	0.16357	0.112657	0.187517	0.288537	0.214396	0.164521	0.222485
AK6	47.052	53.4215	57.6899	52.7211	43.1295	42.1127	44.8295	43.3572
AK7	0.700928	0.833563	0.832759	0.789083	0.522036	0.816425	0.698261	0.678907
AK8	0.116882	0.0890096	0.0122456	0.0727124	0.0604036	0.0777488	0.0423701	0.0601742
AK9	0.246354	0.180326	0.119154	0.181945	0.365861	0.246907	0.405432	0.3394
AKAP1	60.0921	57.381	54.5775	57.3502	83.9919	72.6638	73.5352	76.7303
AKAP10	12.9976	13.9297	13.6714	13.5329	10.177	9.41381	9.9228	9.83787
AKAP11	2.96518	2.87046	2.76179	2.86581	3.55714	3.1924	3.23606	3.32853
AKAP12	159.824	173.497	179.405	170.909	174.641	157.87	160.611	164.374
AKAP13	5.18378	5.21647	5.30575	5.23533	5.23647	5.20273	5.53831	5.32584
AKAP14	0	0	0	0	0	0.0282294	0.122768	0.0503325
AKAP17A	0	0	0	0	0	0	0	0
AKAP2	2.39011	2.63824	2.76605	2.59813	3.02076	3.11299	2.93136	3.0217
AKAP3	0.814199	0.510009	0.500829	0.608346	0.581714	0.480122	0.491226	0.517687
AKAP4	0	0	0.00885284	0.00295095	0	0	0	0
AKAP5	0.785287	0.566543	0.607445	0.653092	0.866978	0.674496	0.885955	0.809143
AKAP6	0.132338	0.0924252	0.0880826	0.104282	0.100304	0.128539	0.11754	0.115461
AKAP7	1.83338	2.26683	2.39212	2.16411	1.69819	1.814	1.6559	1.7227
AKAP8	10.0794	10.2746	10.5582	10.3041	12.1909	11.2732	11.905	11.7897
AKAP8L	38.4278	45.2645	47.1785	43.6236	27.5161	32.6605	31.2501	30.4756
AKAP9	2.89994	3.62083	3.48664	3.3358	4.02196	3.81252	4.00326	3.94591
AKIP1	15.5269	20.45	21.0254	19.0008	12.8523	14.0135	13.9487	13.6048
AKIRIN1	85.5712	105.764	104.856	98.7304	77.8517	72.4917	71.3508	73.8981
AKIRIN2	52.9558	57.3687	56.4907	55.6051	41.3819	46.4457	44.0035	43.9437
AKNA	14.1673	14.2672	13.1938	13.8761	8.03713	10.0064	9.64306	9.22886
AKNAD1	0.01177	0.0104588	0.0259283	0.0160524	0.0322829	0.0274173	0.0498248	0.0365083
AKR1A1	72.3771	76.7837	78.3922	75.851	79.1368	91.8743	82.4547	84.4886
AKR1B1	36.0651	37.4483	34.583	36.0321	33.6777	30.4916	31.3691	31.8461
AKR1B10	0	0.0201732	0.0498985	0.0233572	0.0821578	0.0528447	0.0575698	0.0641908
AKR1B15	0	0	0	0	0	0.0388398	0	0.0129466
AKR1C1	0.0268203	0	0	0.0089401	0	0	0	0
AKR1C2	0	0	0	0	0	0	0	0
AKR1C3	0.0314846	0	0	0.0104949	0	0.0182947	0	0.00609823
AKR1C4	0	0	0	0	0	0	0	0
AKR1C6P	0	0	0	0	0	0	0	0
AKR1C8P	0	0	0	0	0	0	0	0
AKR1D1	0	0	0	0	0.0193313	0.0077725	0.0113015	0.0128018
AKR1E2	0.165763	0.0489858	0.0913069	0.102019	0.0956184	0.102507	0.105358	0.101161
AKR7A2	9.59914	9.95885	9.55203	9.70334	8.26151	8.79797	8.35859	8.47269
AKR7A2P1	0.309205	0.474322	0.411235	0.398254	0.223719	0.114406	0.142381	0.160169
AKR7A3	0.0909246	0.134574	0.221589	0.149029	0.175431	0.0704736	0.0511532	0.0990193
AKR7L	0.0166014	0	0.0365277	0.0177097	0.156156	0.0386528	0.0140422	0.069617
AKT1	26.7415	24.4706	23.2014	24.8045	27.1466	27.1152	25.6585	26.6401
AKT1S1	21.9755	17.5068	16.7778	18.7534	25.8134	25.4331	24.7628	25.3364
AKT2	22.113	22.4364	22.1793	22.2429	21.1007	22.5028	22.6546	22.086
AKT3	3.81049	3.42597	3.92797	3.72148	3.39333	3.02509	2.4805	2.96631
AKTIP	5.69008	6.26431	6.25584	6.07008	7.03753	6.37779	6.82563	6.74698
ALAD	9.17791	10.8681	10.3815	10.1425	17.3405	16.4651	16.7934	16.8663
ALAS1	17.9372	15.3316	14.2639	15.8442	23.6196	22.3341	22.338	22.7639
ALAS2	0	0	0.0135777	0.0045259	0.0134006	0.0912024	0.0441769	0.0495933
ALB	0	0.0138236	0.0114133	0.0084123	0	0	0.0263252	0.00877507
ALCAM	0.150845	0.185506	0.0945256	0.143626	0.468329	0.428197	0.364003	0.420176
ALDH16A1	14.9779	14.1135	15.0804	14.7239	13.5892	15.8306	15.841	15.0869
ALDH18A1	52.6154	55.1007	52.5007	53.4056	51.9312	50.986	50.6062	51.1745
ALDH1A1	0.0146914	0.0261072	0.0538967	0.0315651	0.0531467	0.0171053	0.0124309	0.027561
ALDH1A2	0.106244	0.0756941	0.103528	0.0951554	0.169939	0.210361	0.170922	0.183741
ALDH1A3	2.72746	3.05235	3.04708	2.9423	1.71777	1.79974	1.88359	1.80037
ALDH1B1	12.6415	11.639	11.1295	11.8033	11.2233	11.8461	12.4741	11.8478
ALDH1L1	0.362049	0.529693	0.417856	0.436533	0.456622	0.632273	0.59271	0.560535
ALDH1L1-AS1	0	0	0.0894744	0.0298248	0	0	0	0
ALDH1L1-AS2	0.0150068	0.0133336	0	0.0094468	0	0.00873595	0	0.00291198
ALDH1L2	8.32109	8.88469	8.55963	8.58847	10.1701	11.2167	11.0638	10.8169
ALDH2	74.0757	81.8067	83.3198	79.7341	88.663	102.662	96.1556	95.8269
ALDH3A1	0.0806816	0.143419	0.088693	0.104265	0.0875668	0.140896	0.273044	0.167169
ALDH3A2	41.6617	45.1906	43.4792	43.4438	26.8168	27.2842	27.4319	27.1776
ALDH3B1	0.181623	0.179584	0.120538	0.160582	0.192883	0.19037	0.232662	0.205305
ALDH3B2	0.0277943	0.0617427	0.112187	0.0672413	0.151339	0.1539	0.211892	0.172377
ALDH4A1	16.0698	15.2001	15.0116	15.4272	12.9843	13.714	12.7611	13.1531
ALDH5A1	1.51061	1.41661	1.51173	1.47965	1.30972	1.26089	1.2477	1.27277
ALDH6A1	10.0966	11.2946	11.0242	10.8051	8.22958	9.36019	8.83598	8.80858
ALDH7A1	34.6305	38.9565	39.9179	37.835	27.9599	30.5765	30.005	29.5138
ALDH8A1	0.0144343	0	0	0.00481143	0.0314746	0	0.0122122	0.0145623
ALDH9A1	31.3279	31.9994	33.8241	32.3838	27.2292	26.5111	26.7342	26.8248
ALDOA	1861.41	1764.73	1739.91	1788.68	1346.21	1482.51	1438.73	1422.48
ALDOB	0	0	0.0105067	0.00350223	0	0	0	0
ALDOC	90.9878	99.6614	93.4742	94.7078	52.0387	68.844	65.1989	62.0272
ALG1	4.24923	4.17984	4.04738	4.15882	5.8015	5.36938	5.98654	5.71914
ALG10	2.41174	2.48257	3.30169	2.732	2.73972	2.68188	2.62407	2.68189
ALG10B	1.34786	1.36155	1.37644	1.36195	0.886615	0.81721	0.948	0.883942
ALG11	5.94856	6.06534	6.34338	6.11909	8.70842	6.8785	7.25852	7.61515
ALG12	10.3092	8.27393	7.79006	8.79106	11.6603	11.397	11.974	11.6771
ALG13	9.17132	10.3271	9.57502	9.69115	8.66478	8.59228	7.82142	8.35949
ALG14	1.68663	1.53002	1.47227	1.56297	4.27122	3.53607	3.67808	3.82846
ALG1L	1.91265	2.09887	2.14336	2.05163	2.51026	3.4414	2.74403	2.89856
ALG1L2	0.407545	0.542678	0.356713	0.435645	0.176927	0.284016	0.240317	0.233753
ALG1L9P	1.498	1.36886	1.55521	1.47402	1.23325	1.27386	1.60989	1.37233
ALG2	8.41519	7.50079	7.2086	7.70819	12.9248	10.8654	11.347	11.7124
ALG3	27.7998	26.0707	24.4881	26.1195	32.8271	29.8602	32.4396	31.709
ALG5	16.0738	14.3673	16.0382	15.4931	24.0545	20.5765	20.9553	21.8621
ALG6	4.81749	4.61249	4.53772	4.6559	6.20526	5.23576	5.76073	5.73392
ALG8	34.6152	30.9647	30.6522	32.0774	37.9205	34.5915	35.8721	36.128
ALG9	3.6036	3.40059	3.59701	3.53373	4.17943	3.82034	3.93327	3.97768
ALK	0	0	0.0116587	0.00388623	0.0152955	0.0123181	0.00447925	0.0106976
ALKBH1	15.1104	17.1099	17.4497	16.5567	19.4268	16.7077	16.7719	17.6355
ALKBH2	7.14425	7.04291	5.99163	6.72626	6.80314	7.50439	7.59462	7.30072
ALKBH3	4.51464	4.44204	4.13688	4.36452	7.42067	7.04345	7.29641	7.25351
ALKBH3-AS1	0.0184081	0	0	0.00613603	0	0	0	0
ALKBH4	12.8736	12.7478	13.573	13.0648	11.5558	12.1027	11.9264	11.8616
ALKBH5	48.7595	46.7837	47.2302	47.5911	44.0681	45.954	46.0378	45.3533
ALKBH6	5.00241	3.16385	3.47008	3.87878	4.4822	4.62109	5.12427	4.74252
ALKBH7	44.9812	48.4839	51.6864	48.3838	39.3978	51.3165	48.8004	46.5049
ALKBH8	4.17602	4.01208	4.11586	4.10132	3.6187	3.53866	3.99685	3.71807
ALLC	0	0	0	0	0	0	0	0
ALMS1	6.64835	6.10038	6.04108	6.26327	5.48383	5.67382	5.13631	5.43132
ALMS1-IT1	3.4986	3.54163	4.71003	3.91675	0.691689	1.3137	0.9113	0.97223
ALMS1P	0	0	0	0	0.131825	0	0.0192441	0.0503564
ALOX12	1.26984	0.957723	1.06169	1.09642	0.726445	0.808002	0.699637	0.744695
ALOX12-AS1	0.204783	0.060539	0.296888	0.187403	0.543324	0.434955	0.343407	0.440562
ALOX12B	0.540149	0.553785	0.396393	0.496776	0.210431	0.225776	0.19925	0.211819
ALOX12P2	0.0316058	0	0.0364979	0.0227012	0.0308539	0.0289427	0.0133686	0.0243884
ALOX15	0.0256868	0.0114123	0.0188547	0.0186513	0.0371689	0.112171	0.086965	0.0787683
ALOX15B	0.0556139	0.105056	0.0510149	0.0705616	0.0804743	0.0611886	0.0235304	0.0550644
ALOX15P1	0.0653482	0.0579617	0	0.0411033	0.189141	0.0378644	0	0.0756685
ALOX5	0.229627	0.517367	0.363025	0.370006	0.289989	0.470853	0.422802	0.394548
ALOX5AP	0	0	0	0	0.0640921	0.0514253	0	0.0385058
ALOXE3	0.0421344	0.0561643	0.0618886	0.0533958	0.00761983	0.012268	0.0535153	0.0244677
ALPI	0.0103944	0.0461849	0.022902	0.0264938	0.0526423	0.0544817	0	0.035708
ALPK1	0.0491757	0.0220677	0.0319447	0.034396	0.193152	0.23401	0.179285	0.202149
ALPK2	0.013551	0.0281041	0.033219	0.024958	0.0686283	0.0605378	0.0765729	0.0685797
ALPK3	0.164746	0.223652	0.209344	0.199247	0.396583	0.478312	0.434265	0.436387
ALPL	54.3878	54.9981	55.1763	54.8541	32.9168	35.7033	34.5753	34.3985
ALPP	22.3542	29.7452	36.6088	29.5694	17.2404	20.8814	17.2762	18.466
ALPPL2	477.753	640.72	680.086	599.52	330.986	432.826	330.226	364.679
ALS2	9.07529	9.45256	9.50935	9.34573	8.75705	8.77451	8.59537	8.70898
ALS2CL	0.707378	0.612734	0.579101	0.633071	1.0976	1.12385	1.09143	1.10429
ALS2CR11	0.545955	0.623914	0.827284	0.665718	0.586864	0.561287	0.56185	0.57
ALS2CR12	0	0.0177989	0.029366	0.0157216	0.13047	0.0349749	0.0508138	0.0720862
ALX1	2.48474	2.43759	2.26097	2.39443	3.51195	3.37631	3.12162	3.33663
ALX3	2.4775	2.66265	2.9562	2.69878	2.18688	2.59367	2.36474	2.38176
ALX4	0.0669258	0.0054075	0.00894563	0.027093	0.0132055	0.0248132	0.061867	0.0332952
ALYREF	225.865	223.211	230.596	226.557	222.514	234.442	229.184	228.713
AMACR	5.47499	5.16792	5.0603	5.2344	3.73532	3.26606	3.12488	3.37542
AMBN	0	0	0	0	0.051081	0.123269	0.0895623	0.0879708
AMBP	0	0	0	0	0.0371379	0	0.0433501	0.0268293
AMBRA1	29.9217	30.7378	30.9367	30.5321	26.4819	27.4613	27.2271	27.0568
AMD1	54.9876	53.4362	51.9042	53.4427	68.0917	50.924	56.9132	58.643
AMDHD1	0.0328827	0.0292151	0.0844094	0.0488357	0.154641	0.0765583	0.069537	0.100245
AMDHD2	14.4505	12.3409	12.5047	13.0987	14.2749	16.1955	14.8209	15.0971
AMELX	0	0	0	0	0	0	0	0
AMELY	0	0	0	0	0	0	0	0
AMER1	4.06735	4.21031	3.71879	3.99882	4.56186	4.21191	4.50368	4.42582
AMER2	0.00659075	0.00585829	0	0.00414968	0.0143054	0.0134435	0.0279388	0.0185626
AMER3	0.0590538	0.0429432	0	0.033999	0.170861	0.064809	0.121519	0.119063
AMFR	25.3427	27.2683	26.5194	26.3768	20.9275	22.0231	22.2511	21.7339
AMH	0.0874838	0.0466341	0.051318	0.061812	0.291159	0.152747	0.41433	0.286079
AMHR2	0.106592	0	0.0844756	0.0636892	0.0893328	0.0267618	0.0647074	0.0602673
AMICA1	0.0375214	0.0166643	0.0137496	0.0226451	0	0	0	0
AMIGO1	1.90908	2.17026	1.74087	1.94007	1.92966	1.72437	1.65115	1.76839
AMIGO2	0.26429	0.186932	0.13125	0.194157	0.415875	0.347919	0.652789	0.472194
AMIGO3	3.709	2.51797	2.35119	2.85939	3.39183	3.90381	4.07616	3.7906
AMMECR1	6.05374	5.14661	5.65855	5.61963	7.63866	7.02152	7.32324	7.32781
AMMECR1L	11.0877	11.9217	11.2637	11.4244	10.9013	9.85973	10.1397	10.3002
AMN	0.490429	0.788273	0.478838	0.585847	0.65898	1.16827	1.16414	0.99713
AMN1	2.90985	4.25022	3.71373	3.6246	1.84933	1.56989	1.42717	1.61546
AMOT	0.638623	0.882918	0.912736	0.811426	2.3882	2.4939	2.33291	2.405
AMOTL1	1.77944	1.56726	1.68571	1.67747	2.50239	2.26662	2.27227	2.34709
AMOTL2	5.38322	8.16197	7.54269	7.02929	8.3824	11.6927	10.1457	10.0736
AMPD1	0.0290267	0	0	0.00967557	0	0.0253421	0.0614322	0.0289248
AMPD2	8.69427	7.64673	7.31709	7.88603	6.97936	7.29208	7.03383	7.10176
AMPD3	0.978227	1.06191	0.797739	0.945959	1.58774	1.706	1.66719	1.65364
AMPH	0.237077	0.174039	0.143838	0.184985	0.134238	0.0780388	0.113466	0.108581
AMT	17.892	19.0727	19.088	18.6842	13.2529	14.0361	12.5181	13.269
AMTN	0	0	0	0	0	0	0	0
AMY1A	0	0	0	0	0	0	0	0
AMY1B	0	0	0	0	0	0	0	0
AMY1C	0	0	0	0	0	0	0	0
AMY2A	0	0	0	0	0	0.0249624	0	0.0083208
AMY2B	0.218347	0.110857	0.251699	0.193634	0.575482	0.535637	0.461805	0.524308
AMZ1	0.192239	0.0808392	0.0978461	0.123641	0.0932908	0.149199	0.135818	0.126103
AMZ2	79.2267	84.6053	85.7275	83.1865	57.9234	58.7207	55.7706	57.4716
AMZ2P1	2.73096	2.70728	2.74462	2.72762	1.54073	1.82597	1.6364	1.6677
ANAPC1	25.9256	24.8143	24.4986	25.0795	23.4038	23.3467	21.9793	22.9099
ANAPC10	17.1964	19.9521	22.1736	19.774	11.9569	13.9105	12.8501	12.9058
ANAPC11	100.419	111.631	107.094	106.381	87.0686	100.889	98.7739	95.5772
ANAPC13	15.4282	14.6982	13.651	14.5925	23.2335	19.7186	20.9027	21.2849
ANAPC15	34.9147	35.045	34.7691	34.9096	34.5913	29.3786	29.0975	31.0225
ANAPC16	13.2721	16.4156	15.741	15.1429	11.2884	11.3037	12.3708	11.6543
ANAPC1P1	0.0404258	0.107736	0.0740596	0.0740738	0.0584972	0.0352828	0.0341733	0.0426511
ANAPC2	6.32987	5.30707	5.29275	5.64323	9.22399	8.35206	9.04108	8.87238
ANAPC4	9.67751	8.97595	8.85554	9.16967	9.09171	9.05999	9.32551	9.15907
ANAPC5	83.2942	78.9958	76.3284	79.5395	83.3385	84.02	81.7801	83.0462
ANAPC7	26.4687	25.4722	24.5886	25.5098	23.9175	25.5045	23.4305	24.2842
ANG	0.283476	0.551493	0.45297	0.429313	0.694064	0.433924	0.52415	0.550713
ANGEL1	13.27	15.6105	15.492	14.7908	7.86058	8.84499	7.69246	8.13268
ANGEL2	4.12968	3.35475	3.4048	3.62974	5.70467	4.29142	4.86651	4.9542
ANGPT1	1.67855	1.31302	1.64309	1.54489	3.10076	2.57781	2.75934	2.81264
ANGPT2	0.0195801	0.0289434	0.0239625	0.024162	0.0960944	0.0331756	0.0536059	0.0609586
ANGPT4	0	0	0	0	0	0.0107494	0.0312386	0.013996
ANGPTL1	0	0	0.0210554	0.00701847	0.00691264	0.0166944	0.00809144	0.0105662
ANGPTL2	0.0284439	0.0337031	0.0139296	0.0253589	0.0411579	0.0828329	0.0240886	0.0493598
ANGPTL3	0	0.0103132	0	0.00343773	0.00842348	0	0.00982533	0.00608294
ANGPTL4	2.36764	1.34154	2.01733	1.90884	0.283256	1.28511	1.49955	1.02264
ANGPTL5	0	0	0.0107843	0.00359477	0	0	0.0124366	0.00414553
ANGPTL6	0.287646	0.289611	0.449783	0.342347	0.249739	0.256657	0.356694	0.287697
ANGPTL7	0	0	0.0111815	0.00372717	0	0	0.0128951	0.00429837
ANHX	0	0	0	0	0	0	0	0
ANK1	0.445781	0.417018	0.407721	0.423507	0.827988	0.815733	0.872703	0.838808
ANK2	1.41801	1.38612	1.27837	1.36083	1.55402	1.09303	1.41277	1.35327
ANK3	4.64716	4.53412	4.77497	4.65208	6.98764	7.10549	6.98008	7.0244
ANKAR	0.0303689	0.0472324	0.0669547	0.0481853	0.0659152	0.101723	0.0771819	0.0816067
ANKDD1A	0.065812	0.0682298	0.161094	0.0983786	0.126973	0.0958145	0.102155	0.108314
ANKDD1B	0.162697	0.132518	0.159205	0.151473	0.225614	0.307853	0.321276	0.284914
ANKEF1	1.67355	1.186	1.06578	1.30844	2.8255	2.42601	2.6684	2.63997
ANKFN1	0	0	0.0105067	0.00350223	0.0207192	0.00833588	0.0363486	0.0218012
ANKFY1	9.00738	7.20676	6.54358	7.58591	11.5478	10.7401	10.1002	10.796
ANKH	2.38395	2.09047	1.94495	2.13979	2.74512	2.64064	2.65254	2.67943
ANKHD1	32.9331	39.9758	40.107	37.672	18.1077	19.535	17.379	18.3406
ANKHD1-EIF4EBP3	2.35888	1.88741	2.32472	2.19034	5.43454	5.7762	5.15839	5.45638
ANKIB1	12.2028	11.4853	11.4848	11.7243	11.9673	12.5083	11.958	12.1445
ANKK1	0.0272194	0.0241858	0	0.0171351	0.0689267	0.0633896	0.0230355	0.0517839
ANKLE1	2.1913	1.71859	1.64345	1.85111	1.21228	1.7835	1.43958	1.47845
ANKLE2	21.9189	22.5697	23.1686	22.5524	20.5583	20.3724	19.8042	20.245
ANKMY1	0.535414	0.342769	0.409573	0.429252	0.855084	0.685036	0.727017	0.755712
ANKMY2	5.47053	5.99186	6.14157	5.86799	6.94601	6.88248	6.18822	6.67224
ANKRA2	6.03983	6.9804	6.24213	6.42079	4.57741	5.4637	5.67563	5.23891
ANKRD1	0.143407	0.143331	0.131428	0.139389	0.415026	0.198216	0.363823	0.325688
ANKRD10	7.51216	6.80302	7.59315	7.30278	11.0141	8.682	8.42565	9.37392
ANKRD11	13.5612	14.0296	13.3736	13.6548	16.1912	16.5598	16.3966	16.3825
ANKRD12	2.8049	2.73169	2.73591	2.7575	2.65502	2.85915	3.10633	2.8735
ANKRD13A	13.3111	15.6783	15.5606	14.85	14.0806	16.2656	15.308	15.2181
ANKRD13B	1.3109	0.935757	1.09684	1.1145	0.505316	0.644531	0.500386	0.550078
ANKRD13C	4.15566	4.28218	4.80044	4.41276	5.24986	5.39906	5.63249	5.42714
ANKRD13D	6.16318	5.4976	6.14291	5.93456	5.73865	6.75242	6.29616	6.26241
ANKRD16	1.09933	0.823314	0.631003	0.851216	1.93252	1.87894	1.97027	1.92724
ANKRD17	21.6536	21.3105	20.6643	21.2095	25.2979	23.8409	22.5456	23.8948
ANKRD18A	0.0813502	0.120492	0.0796865	0.0938429	0.117713	0.12109	0.0382775	0.0923602
ANKRD18B	0.477051	0.495944	0.614983	0.529326	0.364681	0.419416	0.381171	0.388423
ANKRD18DP	0.0118453	0	0	0.00394843	0	0	0	0
ANKRD19P	0.468708	0.564223	0.410421	0.481117	0.426627	0.316856	0.396561	0.380015
ANKRD2	0	0	0	0	0.0567459	0	0	0.0189153
ANKRD20A1	0.00964963	0	0	0.00321654	0	0	0.00817164	0.00272388
ANKRD20A11P	0	0	0	0	0	0.0205543	0	0.00685143
ANKRD20A12P	0.678538	0.493176	0.738253	0.636656	0.862851	0.753702	0.764744	0.793766
ANKRD20A19P	0	0	0	0	0	0	0	0
ANKRD20A2	0.00964988	0	0	0.00321663	0	0	0	0
ANKRD20A3	9.05879e-06	0	0	3.0196e-06	0	0	4.16129e-06	1.3871e-06
ANKRD20A4	0	0.00856459	0.0283173	0.012294	0.0139454	0.00561312	0.00816164	0.00924005
ANKRD20A5P	0.00911835	0.0243102	0.0267951	0.0200746	0.0593739	0.0690431	0.0617814	0.0633995
ANKRD20A8P	0	0.0491356	0	0.0163785	0	0.00536727	0	0.00178909
ANKRD20A9P	0.0886046	0.100941	0.10004	0.0965285	0.120117	0.117335	0.120384	0.119279
ANKRD22	0	0	0	0	0	0	0	0
ANKRD23	0.361496	0.368797	0.235835	0.322043	0.532774	0.311809	0.305941	0.383508
ANKRD24	1.88147	2.31119	2.37168	2.18811	1.80893	2.13831	1.90535	1.95086
ANKRD26	1.06763	1.08748	1.16521	1.10677	1.27327	1.16733	1.34688	1.26249
ANKRD26P1	0.0270579	0	0	0.0090193	0.0391523	0.0220715	0.00458618	0.0219367
ANKRD26P3	0.0272085	0.0322399	0.00666296	0.0220371	0.00656175	0.0105652	0.0384068	0.0185112
ANKRD27	13.367	14.3748	14.0385	13.9268	9.80711	10.3605	9.83211	9.99991
ANKRD28	16.9348	16.2006	16.2445	16.46	17.5685	17.1875	16.2937	17.0166
ANKRD29	0.0104324	0	0.00766121	0.0060312	0.0301959	0.0182288	0.0176689	0.0220312
ANKRD30A	0	0	0	0	0	0	0	0
ANKRD30B	0	0	0	0	0	0	0	0
ANKRD30BL	0	0	0	0	0	0	0	0
ANKRD30BP2	0	0	0	0	0	0	0	0
ANKRD30BP3	0	0	0	0	0	0	0	0
ANKRD31	0.0384438	0.00976255	0.00807601	0.0187608	0.019867	0.0159995	0.0325797	0.0228154
ANKRD32	6.76317	7.54449	7.96057	7.42274	5.92427	5.22837	6.03565	5.72943
ANKRD33	0.28177	0.314692	0.190239	0.262234	0.296146	0.247026	0.29466	0.279277
ANKRD33B	0.569227	0.596538	0.638413	0.601393	0.526226	0.530344	0.574904	0.543825
ANKRD34A	1.37752	1.19085	1.30793	1.2921	1.11867	1.05883	1.0714	1.08297
ANKRD34B	0.059953	0.0228346	0.0566356	0.0464744	0.0619654	0.0399104	0.0507813	0.0508857
ANKRD34C	0	0	0	0	0	0	0	0
ANKRD34C-AS1	0	0	0	0	0	0	0	0
ANKRD35	0.463706	0.510114	0.632359	0.535393	0.191719	0.212169	0.215023	0.206304
ANKRD36	0.0792404	0.173726	0.17091	0.141292	0.206387	0.187759	0.125357	0.173168
ANKRD36B	0.232649	0.152622	0.183273	0.189515	0.156297	0.190419	0.140829	0.162515
ANKRD36BP1	2.38784	2.60031	2.23007	2.40607	3.00942	2.8014	2.70266	2.83783
ANKRD36BP2	0	0	0	0	0	0	0.017537	0.00584567
ANKRD36C	0.0774282	0.144888	0.125885	0.116067	0.0678118	0.0949883	0.0690879	0.077296
ANKRD37	2.68669	2.34703	2.42522	2.48631	1.94399	3.9124	3.19623	3.01754
ANKRD39	23.9593	26.6324	27.0546	25.8821	16.0721	18.0687	14.7027	16.2812
ANKRD40	25.9365	26.9553	25.5401	26.144	23.3614	21.1243	22.6535	22.3797
ANKRD42	4.37233	4.68257	4.24816	4.43435	3.44333	3.4428	3.24717	3.37777
ANKRD44	0.397016	0.373672	0.308707	0.359798	0.288945	0.101347	0.167601	0.185964
ANKRD44-IT1	0.0723421	0	0	0.024114	0	0	0	0
ANKRD45	0.451864	0.30974	0.26534	0.342315	2.80221	1.87175	2.28379	2.31925
ANKRD46	9.38626	9.45484	9.83652	9.55921	6.82182	6.93008	7.05124	6.93438
ANKRD49	5.49963	6.88989	6.16349	6.18434	7.52648	6.67212	7.97642	7.39167
ANKRD50	3.63527	4.79176	4.89762	4.44155	3.68588	3.11675	3.29999	3.36754
ANKRD52	3.41116	3.07249	3.35191	3.27852	3.60719	3.28135	3.69259	3.52704
ANKRD53	0.053214	0.0883676	0.158048	0.0998765	0.269739	0.14473	0.238372	0.217614
ANKRD54	7.72558	7.7857	7.60756	7.70628	7.42092	6.8868	7.1023	7.13667
ANKRD55	0.803991	1.04694	0.986747	0.945893	1.06309	1.46073	1.17307	1.2323
ANKRD6	0.167791	0.110417	0.10363	0.127279	0.404852	0.507154	0.389693	0.4339
ANKRD60	0	0	0	0	0	0.0116085	0	0.0038695
ANKRD61	0.25871	0.0919121	0.113603	0.154742	0.33693	0.255769	0.174789	0.255829
ANKRD62	0	0	0.0103834	0.00346113	0.0051105	0.00823005	0	0.00444685
ANKRD62P1-PARP4P3	0.0473609	0.021034	0.0520179	0.0401376	0.0342666	0.0826447	0	0.0389704
ANKRD63	0.033392	0	0	0.0111307	0	0.0776219	0.0281642	0.035262
ANKRD65	0.35352	0.939553	0.999156	0.764076	0.256374	0.485064	0.206053	0.31583
ANKRD66	0	0	0	0	0	0	0	0
ANKRD7	0.0546431	0.0242651	0.0199889	0.0329657	0	0.0476599	0.0230679	0.0235759
ANKRD9	8.80684	10.0553	11.3049	10.0557	6.388	9.93614	8.64494	8.32303
ANKS1A	12.878	11.3673	10.8181	11.6878	15.5385	15.0435	15.2824	15.2881
ANKS1B	1.72695	2.09784	1.69255	1.83911	2.29481	2.12286	2.36951	2.26239
ANKS3	1.75961	2.05866	2.06023	1.9595	1.93037	1.932	2.3815	2.08129
ANKS4B	0	0	0	0	0	0	0	0
ANKS6	2.18808	1.71096	1.82299	1.90734	2.91229	2.88621	2.98144	2.92665
ANKUB1	0	0	0	0	0	0	0	0
ANKZF1	27.9396	22.7299	22.3902	24.3532	18.109	21.4871	21.1056	20.2339
ANLN	37.3873	42.3311	44.4602	41.3929	37.9556	39.8796	39.2207	39.0186
ANO1	0.0486445	0.0651566	0.127858	0.080553	0.959925	1.08249	1.11787	1.05343
ANO1-AS2	0	0	0	0	0	0	0	0
ANO10	21.2817	21.8385	22.0434	21.7212	21.8055	23.4586	21.3045	22.1895
ANO2	1.08662	0.884521	0.670826	0.880656	1.7375	1.36686	1.47712	1.52716
ANO3	0	0	0	0	0.00404298	0.00325553	0	0.00243284
ANO4	0.119267	0.0948214	0.0718559	0.0953148	0.141524	0.0989258	0.120469	0.120306
ANO5	1.38493	1.08527	1.11679	1.19566	1.05582	1.06117	1.09351	1.07017
ANO6	9.97284	9.88578	9.69043	9.84968	13.0847	12.859	11.7668	12.5702
ANO7	0.488762	0.510711	0.41302	0.470831	0.34183	0.517218	0.448522	0.435857
ANO8	2.50192	2.43938	2.9808	2.6407	2.01516	2.58462	2.524	2.37459
ANO9	0.190931	0.116643	0.183983	0.163852	0.224476	0.250154	0.313157	0.262596
ANOS1	0.235939	0.372808	0.300707	0.303151	0.568998	0.58655	0.635421	0.59699
ANP32A	71.0297	76.2376	80.5436	75.937	54.5355	54.5715	53.2975	54.1348
ANP32A-IT1	0.0103709	0.0368645	0.0609344	0.0360566	0.02251	0.0120797	0.0175633	0.0173843
ANP32AP1	0	0	0.0418688	0.0139563	0.166773	0.033411	0.0484005	0.0828615
ANP32B	93.1157	106.365	113.062	104.181	116.319	126.98	123.647	122.315
ANP32C	0	0	0	0	0	0	0	0
ANP32D	0	0	0	0	0	0	0	0
ANP32E	64.4039	72.6282	74.1316	70.3879	57.5804	57.9697	56.5507	57.3669
ANPEP	0.472674	0.411822	0.517452	0.467316	1.68307	1.66264	1.66406	1.66992
ANTXR1	0.753666	0.592257	0.585086	0.64367	0.773227	0.730963	0.709088	0.737759
ANTXR2	0.392065	0.376681	0.252848	0.340531	1.51621	1.2127	1.1307	1.28654
ANTXRL	0	0	0	0	0	0	0	0
ANTXRLP1	0	0	0	0	0	0	0	0
ANXA1	0.355731	0.37917	0.434119	0.389673	1.54427	0.979401	0.80142	1.10836
ANXA10	0	0	0	0	0	0	0	0
ANXA11	61.2112	62.758	60.7343	61.5678	61.2966	66.7099	63.0441	63.6835
ANXA13	0	0	0	0	0	0	0	0
ANXA2	338.46	327.292	326.73	330.827	505.778	514.121	491.197	503.699
ANXA2P1	0.0276504	0.0245569	0.020228	0.0241451	0.0200058	0.0160774	0	0.0120277
ANXA2P2	1.42289	1.21312	1.37378	1.3366	2.24431	2.15093	1.82572	2.07365
ANXA2P3	0	0	0	0	0	0	0	0
ANXA2R	0.592213	0.578512	0.649571	0.606765	0.299941	0.636919	0.399854	0.445571
ANXA3	10.5554	11.2236	12.4813	11.4201	40.7741	48.2392	46.9981	45.3371
ANXA4	13.4571	13.194	12.7671	13.1394	17.1008	16.9822	15.9863	16.6898
ANXA5	188.281	180.914	185.016	184.737	213.487	201.059	195.095	203.214
ANXA6	85.1349	85.8763	88.8711	86.6274	69.3153	79.566	72.7048	73.862
ANXA7	67.2514	68.4919	67.2129	67.6521	66.2112	68.6828	65.9203	66.9381
ANXA8	0	0	0	0	0.0247263	0.011033	0	0.0119198
ANXA8L1	0	0	0	0	0.0399312	0.078032	0.202411	0.106791
ANXA9	0.586838	1.1643	1.07524	0.942126	0.665184	1.01304	0.85996	0.846061
AOAH	0	0	0	0	0.0215216	0.017316	0	0.0129459
AOAH-IT1	0	0	0	0	0	0	0	0
AOC1	0.0997816	0.0506602	0.0313766	0.0606061	0.185642	0.0912845	0.15681	0.144579
AOC2	1.38235	1.53496	1.51988	1.47906	0.796615	0.843941	0.982666	0.874407
AOC3	0.334388	0.503996	0.458357	0.432247	0.597843	0.524579	0.56467	0.562364
AOC4P	0.0339769	0.0301867	0.0124582	0.0255406	0.0368739	0.0296632	0.0287377	0.0317583
AOX1	0.37892	0.24055	0.278522	0.299331	0.220296	0.173447	0.246521	0.213421
AOX2P	0	0	0	0	0	0	0	0
AP1AR	7.99284	8.34318	8.56614	8.30072	9.45297	8.56721	8.91386	8.97801
AP1B1	52.8277	52.5951	52.0279	52.4836	48.8906	52.9112	49.9521	50.5846
AP1B1P1	0	0	0	0	0	0	0	0
AP1G1	24.5665	26.0514	25.3391	25.319	24.9617	22.9969	23.5147	23.8244
AP1G2	10.1121	8.13477	7.82605	8.69097	12.0661	11.6863	11.0073	11.5866
AP1M1	10.7494	11.4822	10.5664	10.9327	11.7758	12.0539	11.955	11.9282
AP1M2	100.804	103.542	108.24	104.195	103.326	108.621	101.296	104.414
AP1S1	81.7606	94.547	96.1391	90.8156	80.0274	85.094	82.5012	82.5409
AP1S2	1.74322	1.82927	2.14922	1.90724	2.18541	1.74964	2.00893	1.98133
AP1S3	1.90365	2.38944	2.37418	2.22242	1.63156	1.51944	1.57518	1.57539
AP2A1	57.034	61.0283	62.9654	60.3426	60.0569	70.4193	67.2497	65.9086
AP2A2	14.2407	12.606	12.4537	13.1001	17.1067	18.4855	17.9547	17.849
AP2B1	252.404	273.335	261.448	262.396	175.456	178.056	167.831	173.781
AP2M1	260.35	243.912	235.686	246.649	248.602	229.326	225.517	234.482
AP2S1	117.975	114.821	126.518	119.771	106.321	114.063	111.882	110.755
AP3B1	36.5617	34.5616	34.0026	35.042	42.7596	43.8974	41.3745	42.6772
AP3B2	1.32878	1.66303	1.75146	1.58109	1.42578	1.25153	1.18381	1.28704
AP3D1	38.5267	35.7612	35.0012	36.4297	50.6165	50.1076	49.3873	50.0371
AP3M1	13.3102	14.1692	14.5958	14.0251	12.1354	10.9051	11.0578	11.3661
AP3M2	11.2507	13.6951	14.0885	13.0114	6.27387	6.06046	5.6438	5.99271
AP3S1	40.5082	49.3909	52.8673	47.5888	38.2253	39.1443	41.0449	39.4715
AP3S2	13.8035	16.8302	17.4954	16.043	10.1011	10.2558	10.3456	10.2342
AP4B1	2.75722	2.71228	2.32026	2.59659	4.54973	4.15701	4.48467	4.39714
AP4B1-AS1	0	0.0551482	0.0151687	0.023439	0.0149722	0.0120403	0	0.00900417
AP4E1	4.37516	4.13639	3.97939	4.16365	5.83916	5.62228	5.30469	5.58871
AP4M1	7.86824	6.99033	6.39576	7.08478	9.56607	9.24603	8.52116	9.11109
AP4S1	1.54125	1.33559	1.49892	1.45859	2.61135	2.05511	1.95325	2.20657
AP5B1	4.58226	4.72782	4.4386	4.58289	4.45052	4.98064	4.6527	4.69462
AP5M1	11.0194	7.57242	6.85661	8.48281	18.7721	15.2644	17.1003	17.0456
AP5S1	3.57589	2.88061	2.92177	3.12609	4.75233	4.4489	4.59647	4.59923
AP5Z1	2.13844	2.18437	2.00167	2.10816	3.42551	2.99016	3.64969	3.35512
APAF1	7.4381	7.03957	6.91234	7.13	8.53427	8.42253	8.26393	8.40691
APBA1	0.893921	1.08913	1.21865	1.06723	1.63503	1.91959	2.0175	1.85737
APBA2	3.47832	2.87391	3.14218	3.1648	4.27134	4.62126	4.03652	4.30971
APBA3	6.4221	5.93817	5.67624	6.01217	6.97555	8.14967	8.56821	7.89781
APBB1	10.1313	10.795	9.89045	10.2722	6.48536	6.51606	5.93377	6.31173
APBB1IP	0	0.046522	0.0192143	0.0219121	0.179929	0.182903	0.155093	0.172642
APBB2	2.49096	2.44735	2.2836	2.4073	2.1306	2.10668	2.14547	2.12758
APBB3	0.807686	0.424666	0.421695	0.551349	0.738848	0.661346	0.882773	0.760989
APC	2.4462	2.0875	1.9131	2.14893	2.31209	2.36379	2.3643	2.34673
APC2	0.206431	0.220762	0.154231	0.193808	0.387378	0.289478	0.27072	0.315859
APCDD1	0.59405	0.27592	0.396348	0.422106	4.00493	3.34075	3.63349	3.65972
APCDD1L	0.158669	0.141004	0.110721	0.136798	0.114796	0.0404282	0.0839766	0.0797336
APCDD1L-AS1	0.0167845	0.0149123	0.0123092	0.0146687	0.0121438	0.039077	0.0141969	0.0218059
APCS	0	0	0	0	0	0	0	0
APEH	76.52	76.1864	75.5589	76.0884	62.5287	69.143	62.5743	64.7487
APELA	11.655	14.4402	13.6194	13.2382	24.0776	21.2625	20.3749	21.905
APEX1	219.097	196.057	193.102	202.752	201.074	180.95	188.749	190.258
APEX2	26.637	24.5585	25.138	25.4445	25.5577	25.5863	24.7024	25.2821
APH1A	83.6927	84.6976	85.6234	84.6712	74.6348	75.3952	72.9101	74.3134
APH1B	0.392691	0.562664	0.467691	0.474349	0.405872	0.337931	0.339437	0.36108
API5	64.2064	65.127	64.2901	64.5412	59.7311	56.2957	56.1825	57.4031
APIP	22.3957	23.2992	22.8086	22.8345	22.185	20.2287	20.1646	20.8594
APITD1	8.34158	7.12896	7.06393	7.51149	10.903	10.1217	9.72214	10.2489
APITD1-CORT	0.169944	0.112331	0.24414	0.175472	0.256765	0.196276	0.22541	0.22615
APLF	0.972966	0.856886	0.734166	0.854673	1.002	0.919015	0.876062	0.932359
APLN	0.116216	0.291048	0.186218	0.197827	0.00764385	0.0861399	0.0626205	0.0521348
APLNR	8.1078	7.04017	6.46327	7.20375	7.75814	9.37148	10.4901	9.20657
APLP1	14.7203	15.4871	16.4012	15.5362	10.8358	13.5652	12.3855	12.2622
APLP2	251.696	258.019	260.636	256.784	259.341	250.023	240.221	249.862
APMAP	40.1952	41.9707	41.8058	41.3239	33.0602	33.8808	32.2981	33.0797
APOA1	0	0.0398051	0.163405	0.0677367	0.259599	0.494657	0.453022	0.402426
APOA1-AS	0	0	0	0	0	0	0	0
APOA1BP	36.0179	34.3781	33.2	34.532	25.5905	28.7142	26.8014	27.0354
APOA2	0.109669	0.0971267	0.945329	0.384042	0.2381	0.632861	0.547946	0.472969
APOA4	0	0	0	0	0.218127	0.277617	0.360738	0.285494
APOA5	0	0	0.0272745	0.0090915	0	0	0	0
APOB	0.00230697	0	0.00169745	0.00133481	0.00333813	0.00134456	0.00586842	0.00351704
APOBEC1	0	0	0	0	0.0341523	0	0.079451	0.0378678
APOBEC2	0.0221171	0.0589394	0.0648015	0.0486193	0	0.0257333	0	0.00857777
APOBEC3A	0.0797261	0.047208	0.0388923	0.0552755	0	0.0154545	0	0.0051515
APOBEC3A_B	0	0	0	0	0	0	0	0
APOBEC3B	0.125322	0.315566	0.311897	0.250928	0.205609	0.234396	0.200065	0.213357
APOBEC3B-AS1	0.246375	0.327832	0.0894308	0.221213	0.891363	0.428416	0.568729	0.629503
APOBEC3C	26.3412	29.689	31.982	29.3374	16.6546	21.119	17.6883	18.4873
APOBEC3D	3.91786	3.27207	3.22058	3.47017	2.93475	2.60336	2.95232	2.83014
APOBEC3F	3.60732	3.61559	3.03991	3.42094	2.94519	3.20415	2.79116	2.98017
APOBEC3G	4.54967	5.80361	5.20135	5.18488	5.47218	6.60725	5.98345	6.02096
APOBEC3H	1.43118	1.10325	1.52494	1.35312	0.482594	0.581442	0.56337	0.542469
APOBEC4	0	0	0	0	0	0	0	0
APOBR	0.133557	0.134517	0.130829	0.132968	0.283442	0.331913	0.301649	0.305668
APOC1	255.538	255.033	262.392	257.654	234.252	249.16	244.411	242.608
APOC1P1	1.65978	1.1928	1.15795	1.33684	0.927085	1.08847	1.27091	1.09549
APOC2	0	0	0.0425459	0.014182	0.25426	0.237689	0.295115	0.262355
APOC3	0	0	0	0	1.44972	0.947503	0.760617	1.05261
APOC4	0	0	0	0	0.0534801	0.128371	0	0.060617
APOC4-APOC2	0	0	0	0	0	0	0	0
APOD	0.101547	0.180333	0.346189	0.209356	0.195927	0.413073	0.285473	0.298158
APOE	576.398	547.171	596.65	573.406	575.254	674.762	677.558	642.525
APOF	0	0	0.0312256	0.0104085	0	0	0	0
APOH	0	0	0	0	0	0	0	0
APOL1	0.0978577	0.130435	0.0704013	0.0995647	0.268841	0.174494	0.207093	0.216809
APOL2	0.244766	0.2779	0.169653	0.230773	0.413209	0.459186	0.448811	0.440402
APOL3	0	0	0	0	0.0478728	0.00962634	0.0139904	0.0238298
APOL4	0.0105569	0.0187637	0.0155067	0.0149424	0.0534705	0.0307428	0.0446983	0.0429705
APOL5	0	0.0227224	0	0.00757413	0	0	0	0
APOL6	0	0	0.0118782	0.0039594	0.0210277	0.00940996	0.0191649	0.0165342
APOLD1	0.0288087	0.018817	0.0363103	0.0279787	0.0729544	0.0083895	0.012202	0.031182
APOM	1.31696	1.27719	0.781345	1.12516	0.651064	1.21008	0.954006	0.938383
APOO	26.1143	26.4971	28.891	27.1675	21.2147	22.7368	22.0033	21.9849
APOOL	3.88777	4.15115	4.00601	4.01498	3.3272	3.29361	3.18223	3.26768
APOOP5	0	0	0	0	0	0.0214478	0	0.00714927
APOPT1	10.5969	11.243	12.705	11.515	17.7387	17.7574	17.6018	17.6993
APP	152.132	167.259	163.744	161.045	70.8104	77.4313	75.646	74.6292
APPBP2	1.69483	1.38877	1.23876	1.44079	2.07311	1.8772	2.14814	2.03282
APPL1	11.0048	12.2992	12.3502	11.8847	9.51305	10.0258	9.45131	9.66339
APPL2	3.01198	2.82874	2.61337	2.81803	3.12114	4.21167	3.99311	3.77531
APRT	188.908	183.038	193.328	188.425	159.268	178.572	171.03	169.623
APTR	1.2699	1.39834	1.54742	1.40522	1.24231	1.18666	1.25543	1.22813
APTX	25.2392	23.8835	23.2014	24.108	26.1978	23.4834	22.9682	24.2165
AQP1	0.0367262	0.126769	0.0631127	0.075536	0.106287	0.114054	0.206537	0.142293
AQP10	0.0399239	0	0	0.013308	0	0.0232304	0	0.00774347
AQP11	1.18988	1.92607	1.57806	1.56467	0.919851	1.28081	0.978941	1.05987
AQP12A	0	0	0	0	0	0	0	0
AQP12B	0	0	0	0	0	0	0	0
AQP2	0	0	0	0	0	0	0.00681247	0.00227082
AQP3	6.23778	7.19727	7.1372	6.85742	17.6259	17.9612	16.6906	17.4259
AQP4	0.0780888	0.0751865	0.110022	0.0877658	0.0470794	0.0151622	0.0220531	0.0280982
AQP4-AS1	0	0.0387539	0.0106676	0.0164738	0	0	0	0
AQP5	0.371438	0.434177	0.702066	0.50256	0.169731	0.443647	0.314026	0.309135
AQP6	0	0	0.00954134	0.00318045	0	0	0.0110021	0.00366737
AQP7	0.0597715	0	0	0.0199238	0.0216233	0.0173735	0.0252219	0.0214062
AQP7P1	0	0	0.0157452	0.0052484	0.0155119	0.024972	0	0.0134946
AQP7P3	0.276316	0	0	0.0921053	0.133302	0	0	0.044434
AQP8	0.0570165	0	0	0.0190055	0.0206265	0	0.072195	0.0309405
AQP9	0	0	0	0	0	0	0	0
AQR	28.3934	31.8094	31.0223	30.4084	21.8625	23.7993	22.2116	22.6245
AR	0.1228	0.0794544	0.121975	0.108076	0.0968239	0.0780858	0.109988	0.0949659
ARAF	31.5839	36.4325	36.1924	34.7363	27.8577	31.1235	28.9504	29.3105
ARAP1	20.7075	22.6863	22.9131	22.1023	26.7047	29.1428	30.2829	28.7101
ARAP2	0	0	0	0	0.00647961	0.00260936	0	0.00302966
ARAP3	5.39811	6.08573	5.81512	5.76632	2.87075	3.56896	3.40507	3.28159
ARC	0.348555	0.299406	0.26445	0.304137	0.193338	0.0947192	0.0885236	0.125527
ARCN1	86.3253	93.8095	94.3178	91.4842	103.387	99.6257	97.3183	100.11
AREG	0	0	0	0	0	0	0	0
AREL1	5.64419	4.5387	4.19874	4.79388	9.09071	7.99323	7.96089	8.34828
ARF1	278.312	287.88	286.886	284.359	339.865	345.326	333.298	339.496
ARF3	165.803	167.164	159.556	164.174	173.314	163.034	159.609	165.319
ARF4	77.7371	85.7945	85.3423	82.958	166.972	142.67	152.364	154.002
ARF5	163.379	166.352	169.673	166.468	146.583	157.654	152.856	152.364
ARF6	40.1857	39.5606	40.2503	39.9989	36.7559	37.1819	36.6179	36.8519
ARFGAP1	12.2749	10.6466	10.3067	11.0761	24.3905	21.6932	23.0318	23.0385
ARFGAP2	45.9953	49.0031	46.8599	47.2861	40.7879	41.9079	40.8077	41.1678
ARFGAP3	26.9717	33.4999	33.702	31.3912	17.6793	19.9454	17.978	18.5342
ARFGEF1	51.0196	56.7739	56.0993	54.6309	47.8742	49.9723	46.0881	47.9782
ARFGEF2	15.9968	15.8809	15.4423	15.7733	17.2772	16.6711	16.0143	16.6542
ARFGEF3	4.63763	5.02661	4.59227	4.75217	3.98358	4.44073	4.0085	4.14427
ARFIP1	22.232	25.3667	26.4376	24.6788	21.2365	21.5049	20.7675	21.1696
ARFIP2	14.0376	15.5564	14.9503	14.8481	17.9998	16.8853	18.197	17.694
ARFRP1	6.94118	6.93968	7.6087	7.16319	8.95313	7.44161	8.42558	8.27344
ARG1	0.0248819	0	0.0546985	0.0265268	0.0540146	0	0.0210303	0.025015
ARG2	19.4741	19.6186	17.7494	18.9474	10.7418	10.9384	10.5158	10.732
ARGFX	2.41618	2.32296	1.96964	2.23626	1.07648	0.744094	0.730758	0.850444
ARGFXP2	0.0942094	0.0278862	0.114769	0.0789549	0	0.0365061	0.0264957	0.0210006
ARGLU1	11.5656	10.5652	8.65476	10.2619	21.5196	19.1637	18.7742	19.8192
ARHGAP1	50.7022	47.1401	45.1332	47.6585	54.8712	54.7007	53.9935	54.5218
ARHGAP10	4.45053	3.72631	3.67859	3.95181	7.21659	6.46629	5.15969	6.28086
ARHGAP11A	24.4436	26.7394	27.1649	26.116	21.2601	22.3837	20.7498	21.4645
ARHGAP11B	1.34462	1.63713	1.51397	1.49857	2.11257	2.45474	2.68716	2.41816
ARHGAP12	5.96079	5.79463	5.75403	5.83648	7.58492	7.10788	6.84782	7.18021
ARHGAP15	0	0	0	0	0	0.0474004	0	0.0158001
ARHGAP17	18.0349	16.8956	14.9498	16.6268	21.0655	20.0877	19.8348	20.3293
ARHGAP18	6.51152	7.49159	7.47353	7.15888	8.67202	8.21134	9.15771	8.68036
ARHGAP19	22.359	29.4011	29.8125	27.1909	17.5978	19.6183	17.7512	18.3224
ARHGAP19-SLIT1	0.694278	0.452168	0.662598	0.603015	0.0978472	0.171712	0	0.0898531
ARHGAP20	0.00562163	0	0.0124019	0.00600784	0.0122038	0.0163806	0.00476368	0.011116
ARHGAP21	7.71002	7.60977	7.24404	7.52128	10.4835	9.21052	8.76659	9.48687
ARHGAP22	0.22148	0.184179	0.228131	0.211263	0.29995	0.349268	0.363341	0.33752
ARHGAP23	1.72993	1.7622	2.02761	1.83991	2.58445	2.71618	2.80829	2.70297
ARHGAP24	0.108067	0.0320148	0.0264753	0.055519	0.0677617	0.1427	0.134283	0.114915
ARHGAP25	0.468211	0.519402	0.592239	0.526617	0.186193	0.313255	0.207825	0.235758
ARHGAP26	2.67218	2.86634	2.91664	2.81839	2.02309	2.29788	2.2013	2.17409
ARHGAP26-AS1	0	0	0	0	0	0	0	0
ARHGAP26-IT1	0	0	0	0	0	0	0	0
ARHGAP27	2.0708	2.08106	1.70556	1.95247	2.09126	2.19729	1.90934	2.06596
ARHGAP28	0.997704	0.982897	0.848363	0.942988	1.64803	1.55476	1.80293	1.66857
ARHGAP29	1.98287	2.25189	2.0859	2.10689	2.43957	2.39493	2.41618	2.41689
ARHGAP30	0.0534203	0.0769546	0.057259	0.0625446	0.0187943	0.0311165	0.0128364	0.0209157
ARHGAP31	1.61234	0.919222	0.820522	1.11736	2.54216	2.1994	2.23646	2.32601
ARHGAP31-AS1	0.796514	0.385259	0.262202	0.481325	0.419169	0.37736	0.424698	0.407076
ARHGAP32	5.35645	5.91263	5.30546	5.52485	3.74177	4.01428	3.57471	3.77692
ARHGAP33	11.9892	11.6905	11.7801	11.8199	5.69082	7.50028	7.0308	6.74063
ARHGAP35	7.78918	7.4126	7.58756	7.59645	6.22858	5.91872	6.06456	6.07062
ARHGAP36	0.180471	0.160366	0.211991	0.184276	0.139276	0.119099	0.152772	0.137049
ARHGAP39	1.73845	1.82386	1.68444	1.74892	2.05666	2.47252	2.443	2.32406
ARHGAP4	5.93582	6.80149	6.65169	6.463	3.48541	4.74629	4.34318	4.19163
ARHGAP40	0	0.0645085	0.0088827	0.0244637	0.00875386	0.0352266	0	0.0146602
ARHGAP42	20.8637	22.2375	21.0581	21.3864	23.945	23.2394	22.498	23.2275
ARHGAP44	6.66726	7.76259	7.82174	7.4172	4.39559	5.03286	5.09317	4.84054
ARHGAP5	9.47808	10.8761	10.5045	10.2862	10.4399	9.23486	9.48743	9.72073
ARHGAP5-AS1	0.700974	0.57064	0.448546	0.573387	0.486043	0.441484	0.394434	0.440654
ARHGAP6	0.466506	0.289795	0.280365	0.345555	0.694647	0.455196	0.480912	0.543585
ARHGAP8	22.7349	23.574	22.2885	22.8658	23.9422	29.0074	25.6556	26.2017
ARHGAP9	0.354436	0.284724	0.27255	0.303903	0.11423	0.155574	0.171355	0.147053
ARHGDIA	128.902	126.71	130.374	128.662	125.474	145.937	142.998	138.136
ARHGDIB	0	0.220509	0.0453796	0.0886295	0.0673742	0.0360845	0.104762	0.0694069
ARHGDIG	5.69677	6.40538	6.61536	6.23917	4.54936	4.72911	4.7977	4.69206
ARHGEF1	8.85614	9.78634	9.83976	9.49408	10.0589	9.78917	9.98929	9.94579
ARHGEF10	7.33024	7.67937	6.41303	7.14088	13.3672	13.1499	13.5719	13.363
ARHGEF10L	1.04024	0.661418	0.480659	0.727439	1.32276	1.24943	1.33515	1.30245
ARHGEF11	13.3781	12.4264	11.8497	12.5514	18.6596	15.7084	15.8444	16.7375
ARHGEF12	13.528	12.8902	12.3512	12.9231	13.4232	13.5657	13.2171	13.402
ARHGEF15	1.08826	0.777567	0.695474	0.853767	0.381637	0.600726	0.595797	0.526053
ARHGEF16	11.5346	11.5611	12.7854	11.9604	17.5363	18.892	18.4698	18.2994
ARHGEF17	2.54492	2.69271	2.4357	2.55778	2.37774	3.24339	2.95007	2.85707
ARHGEF18	20.0568	21.795	23.6907	21.8475	19.2604	20.8374	20.3294	20.1424
ARHGEF19	1.49004	1.21375	1.21845	1.30741	1.39656	1.38044	1.29018	1.35573
ARHGEF2	8.18607	7.88719	7.66121	7.91149	9.68066	10.0814	10.2778	10.0133
ARHGEF25	9.12088	7.32837	7.12074	7.85666	6.66065	7.88617	7.73702	7.42795
ARHGEF26	1.83923	1.73754	1.7079	1.76156	1.45164	1.60813	1.63328	1.56435
ARHGEF26-AS1	0	0	0	0	0.0192454	0	0.0225127	0.0139194
ARHGEF28	0.0254737	0.0234502	0.0155188	0.0214809	0.027668	0.0185787	0.0134148	0.0198872
ARHGEF3	1.51031	1.66144	1.70302	1.62492	1.15114	0.986169	1.13653	1.09128
ARHGEF3-AS1	0	0	0	0	0	0	0	0
ARHGEF33	0.0311936	0.0831682	0.0343849	0.0495822	0.129768	0.122655	0.0594563	0.10396
ARHGEF34P	0.3496	0.532715	0.419034	0.433783	0.468368	0.510219	0.494981	0.491189
ARHGEF35	3.79915	3.76185	4.28992	3.95031	5.21341	4.61952	5.12495	4.98596
ARHGEF37	0.0617816	0.054909	0.0706395	0.0624434	0.0496651	0.0319933	0.0407131	0.0407905
ARHGEF38	0.0682528	0.136349	0.031369	0.0786569	0.108185	0.222627	0.193664	0.174825
ARHGEF38-IT1	0	0	0	0	0	0	0	0
ARHGEF39	4.829	4.41116	4.16101	4.46706	5.89655	5.62541	6.22618	5.91605
ARHGEF4	0.462606	0.287778	0.47578	0.408721	0.789879	0.758029	0.749566	0.765825
ARHGEF40	0.642828	0.648619	0.740446	0.677298	0.947321	1.07886	1.06306	1.02975
ARHGEF5	1.92675	1.93864	1.93762	1.93434	1.93755	2.17805	1.83806	1.98455
ARHGEF6	0.423991	0.327405	0.403597	0.384998	0.236352	0.182216	0.159002	0.192523
ARHGEF7	8.27717	7.64419	7.41471	7.77869	10.8693	9.43811	10.2662	10.1912
ARHGEF7-AS1	0	0	0	0	0	0	0	0
ARHGEF7-AS2	0	0	0	0	0	0	0	0
ARHGEF9	1.29376	1.01403	0.910152	1.07265	1.53686	1.62721	1.76353	1.64253
ARHGEF9-IT1	0	0	0	0	0	0	0	0
ARID1A	17.5105	16.2202	15.3641	16.3649	22.2895	21.2279	20.6962	21.4045
ARID1B	8.49149	8.68902	7.70097	8.29383	8.59589	8.08791	7.9045	8.1961
ARID2	7.86371	8.39726	7.85945	8.04014	7.08215	6.98002	6.4785	6.84689
ARID3A	25.9725	29.6637	30.0909	28.5757	31.5398	36.5197	33.9925	34.0173
ARID3B	37.8174	38.2684	37.3394	37.8084	34.5771	35.8167	36.0705	35.4881
ARID3C	0	0	0	0	0	0.0353031	0.0256246	0.0203092
ARID4A	1.92711	2.475	2.35944	2.25385	2.46379	2.13656	2.49788	2.36608
ARID4B	6.38536	7.177	7.27206	6.94481	5.78129	4.64429	5.53929	5.32162
ARID5A	2.7937	2.6796	2.45676	2.64335	2.31986	2.6333	2.91392	2.62236
ARID5B	0.0298188	0.0125282	0.015239	0.0191953	0.28183	0.178697	0.151328	0.203952
ARIH1	22.2735	24.655	24.3459	23.7581	17.2756	16.8785	17.0569	17.0703
ARIH2	45.2501	48.0041	44.3952	45.8831	36.6942	35.0396	34.3857	35.3732
ARIH2OS	0.997857	0.886371	0.66438	0.849536	0.393801	0.382585	0.229956	0.335447
ARL1	26.2116	26.5913	27.4593	26.7541	35.42	35.2102	34.4816	35.0373
ARL10	2.25478	2.22176	2.04687	2.17447	2.12284	1.71655	1.82231	1.88723
ARL11	1.26665	1.51686	1.33976	1.37442	1.67035	1.73194	1.80322	1.73517
ARL13A	0	0	0.017352	0.005784	0	0	0	0
ARL13B	2.54594	2.27001	2.23965	2.35187	2.19291	2.00702	2.30907	2.16967
ARL14	0	0	0	0	0	0	0	0
ARL14EP	8.13498	8.52812	9.3827	8.68193	6.67965	6.20086	6.67289	6.5178
ARL14EPL	0	0	0	0	0	0	0	0
ARL15	4.05831	6.05952	5.8028	5.30688	4.74232	4.53056	4.31943	4.53077
ARL16	30.4034	31.7531	31.9277	31.3614	24.4446	30.776	26.5508	27.2571
ARL17A	0.981591	0.797951	0.841385	0.873642	1.65195	1.34308	1.28645	1.42716
ARL17B	0.208684	0.64698	0.0750358	0.310233	0.293691	0.0602387	0	0.117977
ARL2	153.835	153.484	156.493	154.604	109.857	132.204	129.225	123.762
ARL2-SNX15	0	0	0	0	0	0	0	0
ARL2BP	16.4816	19.5242	18.9415	18.3158	19.1108	18.1915	18.3468	18.5497
ARL3	5.60675	7.43542	7.11297	6.71838	5.01389	4.50822	5.25772	4.92661
ARL4A	3.95439	4.0045	4.24092	4.0666	4.20423	3.77093	4.08773	4.02096
ARL4C	0.388593	0.515183	0.447246	0.450341	1.23493	1.08152	1.10604	1.14083
ARL4D	12.0164	12.4832	12.1527	12.2174	6.35912	7.61582	6.69149	6.88881
ARL5A	17.32	16.8968	17.4493	17.222	15.9986	16.4036	17.1628	16.5217
ARL5B	5.57547	6.62318	6.99252	6.39706	5.86988	5.13203	5.7365	5.57947
ARL5C	0.0422537	0.187537	0.154046	0.127946	0.0305727	0.0490704	0	0.0265477
ARL6	0.955184	1.22816	1.59025	1.25786	1.17925	1.35076	1.56375	1.36459
ARL6IP1	183.296	161.555	157.276	167.376	205.232	169.777	182.699	185.903
ARL6IP4	80.3753	79.205	82.3313	80.6372	67.4793	70.284	66.5257	68.0963
ARL6IP5	11.0939	13.5968	13.2338	12.6415	10.8215	12.7127	12.6517	12.062
ARL6IP6	20.5434	18.8031	18.6873	19.3446	21.8658	20.9636	22.2746	21.7013
ARL8A	26.0121	28.5552	29.3393	27.9689	19.64	21.9702	19.8258	20.4787
ARL8B	26.6567	31.1047	30.5757	29.4457	29.3067	27.1	27.3625	27.9231
ARL9	0.0490152	0.0869987	0.0356847	0.0572329	0.106397	0.0284436	0.164927	0.0999225
ARMC1	35.7376	42.7893	42.7681	40.4317	33.5526	33.6179	31.7107	32.9604
ARMC10	23.6717	26.7409	28.4411	26.2846	18.4385	19.191	17.9197	18.5164
ARMC12	0.24125	0.207561	0.146377	0.198396	0.149615	0.0400463	0.140818	0.11016
ARMC2	0.752194	0.619348	0.772597	0.714713	0.458031	0.564978	0.437141	0.486717
ARMC2-AS1	0	0	0	0	0	0	0	0
ARMC3	0.0137608	0	0.0201976	0.0113195	0.00995606	0.0160233	0	0.00865979
ARMC4	0.103951	0.0419869	0.0485905	0.0648428	0.0581503	0.0434985	0.0240048	0.0418845
ARMC5	3.51141	3.31888	2.92438	3.25156	4.26973	4.56706	4.99304	4.60994
ARMC6	20.2437	16.9112	16.7006	17.9518	23.8697	23.2616	22.7852	23.3055
ARMC7	7.89643	7.93923	7.17708	7.67091	8.10383	7.79724	8.21118	8.03742
ARMC8	13.5294	15.5973	14.5623	14.563	11.8481	11.7248	11.4155	11.6628
ARMC9	6.41575	6.90949	6.8888	6.73801	5.11548	5.47584	5.43053	5.34062
ARMCX1	11.0655	9.4217	9.40793	9.96504	15.2972	14.0604	14.9733	14.777
ARMCX2	24.8142	24.0497	24.3439	24.4026	24.5387	23.0357	23.4134	23.6626
ARMCX3	9.12637	11.0382	11.504	10.5562	13.5186	12.9472	13.3535	13.2731
ARMCX4	1.09752	0.753422	0.713139	0.854694	2.00418	1.60883	1.60371	1.73891
ARMCX5	6.44491	6.15428	5.10182	5.90034	7.17279	6.28453	6.46735	6.64156
ARMCX5-GPRASP2	0.577605	0.500358	0.189834	0.422599	1.47482	1.07075	1.26517	1.27025
ARMCX6	8.12708	7.66935	7.81503	7.87049	8.77422	7.6908	7.65922	8.04141
ARMS2	0	0	0	0	0	0	0	0
ARMT1	140.086	154.074	149.159	147.773	193.009	177.2	182.547	184.252
ARNT	22.4798	25.6246	24.5033	24.2026	18.1007	19.0117	18.7144	18.6089
ARNT2	0.0050425	0	0.0222474	0.00909663	0.0583712	0.0646389	0.0213683	0.0481261
ARNTL	2.11372	2.42529	2.36632	2.30178	2.31083	2.17389	2.12717	2.20396
ARNTL2	2.4203	2.27549	2.40484	2.36688	2.99262	2.70974	2.97255	2.89164
ARNTL2-AS1	0.0507957	0.0450767	0	0.0319575	0	0	0	0
ARPC1A	158.988	152.917	154.803	155.569	154.017	157.197	150.76	153.991
ARPC1B	252.17	251.304	270.859	258.111	281.099	321.281	305.843	302.741
ARPC2	206.996	196.365	200.767	201.376	192.852	181.56	181.781	185.398
ARPC3	302.12	326.139	340.591	322.95	367.124	374.778	361.512	367.805
ARPC4	91.2734	88.8958	90.126	90.0984	111.075	102.345	104.962	106.127
ARPC4-TTLL3	0.211529	0.218351	0.123618	0.184499	0.113204	0.165723	0.0599937	0.112974
ARPC5	81.0506	86.0617	88.4167	85.1763	80.093	77.4156	79.8806	79.1297
ARPC5L	41.2126	39.1901	42.0212	40.808	49.6711	44.8516	44.3862	46.303
ARPIN	0.730807	0.646906	0.685019	0.687577	1.10803	0.925514	0.896033	0.976526
ARPP19	29.8046	31.0759	30.467	30.4492	28.0835	24.8961	26.502	26.4939
ARPP21	0.0107564	0	0	0.00358547	0	0	0	0
ARR3	0	0	0	0	0.0206083	0.0331204	0	0.0179096
ARRB1	2.37163	1.8259	1.56625	1.92126	4.81496	3.67418	3.93767	4.14227
ARRB2	15.8635	15.6523	15.8425	15.7861	13.379	14.9436	15.0343	14.4523
ARRDC1	8.18697	7.29241	7.93934	7.80624	5.92343	7.77043	6.97532	6.88973
ARRDC1-AS1	8.5816	8.84766	9.39195	8.9404	4.76178	4.96813	4.74607	4.82533
ARRDC2	19.0176	19.1953	17.7084	18.6404	19.0801	21.0523	20.8836	20.3387
ARRDC3	17.0699	30.7429	28.9156	25.5761	13.7352	20.235	16.1363	16.7022
ARRDC3-AS1	0.0969499	0.0246126	0.0203278	0.0472968	0.0601232	0.0322537	0.0351618	0.0425129
ARRDC4	2.32496	3.67656	3.55046	3.18399	1.8976	1.55189	1.63998	1.69649
ARRDC5	0.0220565	0	0.0161561	0.0127375	0	0.0384943	0	0.0128314
ARSA	1.86257	1.87652	1.95319	1.89743	1.05659	1.60678	1.3587	1.34069
ARSB	3.31443	2.66636	2.74111	2.9073	3.56844	2.99281	3.16162	3.24096
ARSD	2.37848	2.15392	2.04612	2.19284	2.95328	2.65155	2.82149	2.80877
ARSE	3.97229	3.35651	3.14891	3.49257	1.24322	1.60402	1.80601	1.55108
ARSF	0	0.0152875	0.0126164	0.0093013	0.149463	0.0801587	0.116477	0.115366
ARSG	3.10801	3.83815	3.86432	3.60349	2.26206	2.65888	2.43465	2.45186
ARSH	0	0	0	0	0	0	0	0
ARSI	9.17323	8.61095	9.63045	9.13821	12.5882	13.4996	12.5894	12.8924
ARSJ	0	0.00635457	0.0105102	0.00562159	0	0.00416531	0.0302883	0.0114845
ARSK	1.55467	1.815	1.82101	1.73023	1.27183	1.24867	1.24764	1.25605
ART1	0	0.0756859	0.083113	0.052933	0.143875	0.181681	0.263784	0.196447
ART3	0	0.0631485	0	0.0210495	0	0.0137842	0	0.00459473
ART4	0	0.0479604	0	0.0159868	0.0586066	0	0	0.0195355
ART5	3.49319	4.79388	5.24318	4.51008	3.99854	5.96036	5.43107	5.12999
ARTN	0.332668	0.443318	0.338714	0.371567	0.259193	0.297068	0.375077	0.310446
ARV1	3.53354	2.9804	3.18172	3.23189	5.1316	5.11535	5.60377	5.28357
ARVCF	1.27608	1.14148	0.980534	1.1327	1.37581	1.26314	1.47653	1.37183
ARX	1.1102	0.92288	0.736204	0.923095	2.88472	1.90465	2.62745	2.47227
AS3MT	8.83992	12.2159	11.4988	10.8515	6.28749	5.89074	6.11334	6.09719
ASAH1	9.63557	11.2163	11.2762	10.7094	13.1798	11.7179	10.9431	11.9469
ASAH2	0.120614	0.214335	0.165918	0.166956	0.196349	0.210642	0.2041	0.203697
ASAH2B	0.136233	0.0604111	0.345647	0.180764	0.197154	0.197291	0.114229	0.169558
ASAP1	11.605	14.3442	12.9883	12.9792	21.9915	21.8832	21.218	21.6976
ASAP1-IT1	0	0	0.0470478	0.0156826	0	0	0	0
ASAP1-IT2	0.0173739	0.0154356	0.050959	0.0279228	0.0377106	0.0303352	0.0146939	0.0275799
ASAP2	3.40764	3.20414	3.11202	3.24127	5.50915	6.78922	5.98857	6.09565
ASAP3	7.59019	7.07125	7.12211	7.26118	5.50914	6.39954	5.38091	5.7632
ASB1	8.31461	8.59756	8.51378	8.47532	6.78846	6.99116	7.084	6.95454
ASB10	0	0	0	0	0	0	0	0
ASB11	0	0	0	0	0.00909778	0	0.0106444	0.00658073
ASB12	0.11557	0.333565	0.126784	0.191973	0.522612	0.285559	0.31704	0.37507
ASB13	1.74049	1.43613	1.3903	1.52231	1.70457	1.77918	1.57671	1.68682
ASB14	0.0318564	0.0424558	0.0467341	0.0403488	0.0345725	0.0647737	0.0401672	0.0465045
ASB15	0	0	0	0	0	0	0	0
ASB16	0.164161	0.131267	0.0722405	0.122556	0.106895	0.133772	0.124975	0.121881
ASB16-AS1	0.776406	1.36414	0.880579	1.00704	1.11273	1.29091	1.4311	1.27825
ASB17	0	0	0	0	0	0	0	0
ASB18	0	0	0	0	0	0	0	0
ASB2	0.387007	0.25514	0.238271	0.293473	0.3613	0.42888	0.221907	0.337362
ASB3	9.18614	9.08255	11.5753	9.948	6.61895	5.93971	5.571	6.04322
ASB4	0	0	0	0	0	0.0136835	0	0.00456117
ASB5	0	0	0	0	0	0	0	0
ASB6	10.7152	10.3493	10.3231	10.4625	10.0992	9.98845	10.3356	10.1411
ASB7	5.31397	4.30551	4.19891	4.60613	4.82611	5.04374	4.58131	4.81705
ASB8	5.28726	6.26018	6.86876	6.13873	6.6848	6.23378	6.76821	6.56226
ASB9	0.262252	0.275894	0.245661	0.261269	0.428661	0.253912	0.405263	0.362612
ASB9P1	0.0222549	0.0395374	0.0163007	0.026031	0	0	0.0188063	0.00626877
ASCC1	24.1589	26.5058	25.7064	25.457	15.8907	16.6649	15.9845	16.18
ASCC2	25.5736	26.0231	24.9766	25.5244	29.4162	28.0546	29.4972	28.9893
ASCC3	29.0368	33.377	34.2012	32.205	27.2747	27.0881	26.3702	26.911
ASCL1	0.223331	0.198439	0.348264	0.256678	0.0706917	0.113769	0.129931	0.104797
ASCL2	0.250488	0.188293	0.127105	0.188629	0.16729	0.224246	0.260653	0.217396
ASCL3	0	0	0	0	0	0	0	0
ASCL4	0	0	0	0	0.0223726	0	0	0.00745753
ASCL5	0	0	0.0379588	0.0126529	0.0375272	0	0.0438025	0.0271099
ASF1A	13.4689	13.3916	13.2298	13.3634	14.0426	12.056	14.3325	13.477
ASF1B	20.2779	16.7795	17.6836	18.247	25.6524	23.717	25.1844	24.8513
ASGR1	0.461833	0.736433	1.08552	0.761262	0.347264	0.565589	0.328531	0.413795
ASGR2	0.0534138	0.0279396	0	0.0271178	0.0910617	0.0685693	0.026546	0.062059
ASH1L	3.01253	2.8578	3.11229	2.99421	4.02189	3.34811	3.68783	3.68594
ASH1L-AS1	2.34342	2.30614	2.8547	2.50142	1.09555	1.29037	1.09757	1.16116
ASH2L	98.8483	118.008	118.288	111.715	83.1619	87.3158	79.5563	83.3447
ASIC1	0.402443	0.536475	0.501369	0.480096	0.473843	0.479014	0.229714	0.39419
ASIC2	0.17938	0.153134	0.123182	0.151899	0.180714	0.282924	0.413004	0.292214
ASIC3	0.637127	0.54091	0.533355	0.570464	0.282835	0.354225	0.380783	0.339281
ASIC4	0.012072	0.0321816	0.0177255	0.0206597	0.0436707	0.0281179	0.0306574	0.0341487
ASIC5	0	0	0	0	0	0	0	0
ASIP	0	0	0.0575377	0.0191792	0	0	0	0
ASL	13.8233	13.6837	13.9778	13.8283	17.3191	18.4719	15.9439	17.245
ASMT	0	0	0	0	0	0	0	0
ASMTL	0	0	0	0	0	0	0	0
ASMTL-AS1	0.0199863	0	0	0.0066621	0	0	0	0
ASNA1	85.0996	82.8698	78.032	82.0005	73.1842	71.5002	72.1974	72.2939
ASNS	114.858	135.39	129.331	126.526	64.5051	75.021	73.4302	70.9854
ASNSD1	23.3722	23.0247	22.6828	23.0266	26.4871	25.6122	27.1431	26.4141
ASPA	0.329535	0.195111	0.301356	0.275334	0.258295	0.207578	0.208667	0.224847
ASPDH	0	0.0427181	0	0.0142394	0	0.0648628	0	0.0216209
ASPG	0.125621	0.207265	0.223677	0.185521	0.0519361	0.167105	0.0910569	0.103366
ASPH	15.0159	15.1407	15.3394	15.1653	16.5612	16.1695	16.3428	16.3578
ASPHD1	4.08787	3.14676	3.40961	3.54808	1.6312	2.16139	2.21825	2.00361
ASPHD2	1.70399	1.44128	1.42491	1.52339	1.44078	1.78152	1.52981	1.58404
ASPM	5.83372	4.62801	5.3304	5.26404	7.51603	6.90498	7.76862	7.39654
ASPN	0	0	0	0	0	0	0	0
ASPRV1	0.225792	0.100305	0.153784	0.15996	0.256713	0.234693	0.231933	0.241113
ASPSCR1	10.335	10.6632	9.86693	10.2884	11.959	14.9026	15.112	13.9912
ASRGL1	89.2772	100.461	99.2838	96.3407	114.87	112.925	114.759	114.185
ASS1	229.221	239.178	233.905	234.101	126.314	135.578	139.079	133.657
ASTE1	3.00811	2.95049	3.19342	3.05067	3.42263	2.71884	2.95469	3.03205
ASTL	0.0288147	0.0511799	0.0632225	0.047739	0	0.0167526	0	0.0055842
ASTN1	0.0344272	0.0183312	0.0063495	0.0197026	0.143714	0.151163	0.0950541	0.129977
ASTN2	10.264	9.7669	10.1616	10.0642	7.36914	8.35677	7.80792	7.84461
ASTN2-AS1	0	0	0	0	0	0	0	0
ASUN	28.2493	27.7194	28.5034	28.1574	20.7629	21.7484	21.1404	21.2172
ASXL1	5.76911	5.17872	4.43424	5.12736	8.42116	7.07395	6.68035	7.39182
ASXL2	19.2029	19.6553	18.7278	19.1953	19.1296	19.2091	18.6031	18.9806
ASXL3	0	0.00766177	0	0.00255392	0.0249459	0.0175805	0.0219198	0.0214821
ASZ1	0	0	0	0	0	0	0	0
ATAD1	27.371	31.7725	32.3938	30.5124	16.8109	17.8356	17.0483	17.2316
ATAD2	6.43338	7.82561	8.04525	7.43475	6.77646	6.98488	6.93473	6.89869
ATAD2B	5.06382	5.81244	6.10569	5.66065	3.88436	3.82376	3.66182	3.78998
ATAD3A	21.7133	19.822	19.909	20.4814	25.93	28.5538	28.7628	27.7489
ATAD3B	47.4757	36.1085	32.7632	38.7825	73.149	69.638	73.3537	72.0469
ATAD3C	0.236024	0.279673	0.301861	0.272519	0.265631	0.249497	0.207315	0.240814
ATAD5	4.56558	5.03293	4.67346	4.75732	5.07481	5.0655	5.17443	5.10491
ATAT1	4.05483	3.22837	3.4913	3.5915	2.6082	2.67104	3.0401	2.77311
ATCAY	21.2132	23.4806	24.0201	22.9046	13.4597	15.145	13.9616	14.1888
ATE1	8.9147	9.1629	8.53431	8.87064	8.18971	7.69311	7.83862	7.90715
ATE1-AS1	0.125127	0.0370451	0.0304392	0.0642038	0	0	0	0
ATF1	14.9525	16.7519	17.3173	16.3406	15.2616	14.4632	14.468	14.7309
ATF2	11.6543	11.7128	11.09	11.4857	9.88178	8.93822	8.96473	9.26158
ATF3	19.6341	25.4249	24.1141	23.0577	13.7398	13.0922	13.1436	13.3252
ATF4	336.916	375.82	369.404	360.713	323.247	311.411	326.219	320.292
ATF5	8.80372	7.26467	7.76656	7.94498	6.46317	6.80838	6.92187	6.73114
ATF6	13.7098	14.7471	15.0053	14.4874	15.6522	16.9165	15.2291	15.9326
ATF6B	14.4477	13.5509	12.303	13.4339	16.1537	17.3622	16.767	16.761
ATF7	10.5003	11.6156	11.8408	11.3189	8.64837	8.58898	8.53276	8.59004
ATF7IP	26.3333	30.087	29.5531	28.6578	22.9961	23.3135	21.919	22.7429
ATF7IP2	2.84933	2.64389	2.93257	2.8086	3.18131	2.98608	3.24286	3.13675
ATG10	11.0603	11.1579	9.78723	10.6685	10.812	10.5927	10.3686	10.5911
ATG101	38.6947	36.1715	36.9378	37.268	44.1443	42.285	44.1207	43.5167
ATG12	11.704	14.7209	15.4248	13.9499	11.4801	11.1913	11.5547	11.4087
ATG13	23.1843	22.2477	21.3978	22.2766	26.5948	26.0252	25.1965	25.9388
ATG14	9.5573	9.57777	10.0862	9.74042	7.3022	6.84472	6.56862	6.90518
ATG16L1	27.4769	31.2574	30.4608	29.7317	26.7332	25.1377	25.5787	25.8165
ATG16L2	0.458249	0.552546	0.564163	0.524986	0.24866	0.219099	0.24919	0.238983
ATG2A	6.03961	4.58801	4.61661	5.08141	5.8086	6.48744	6.50059	6.26554
ATG2B	3.75545	3.3172	3.25471	3.44245	4.21724	3.81938	3.86075	3.96579
ATG3	203.278	220.813	224.526	216.206	209.927	208.356	205.021	207.768
ATG4A	6.43523	5.60427	5.11895	5.71948	7.47854	7.60198	7.294	7.45817
ATG4B	10.7522	7.56155	7.5796	8.63112	17.955	16.599	17.2788	17.2776
ATG4C	8.873	10.5963	10.3582	9.9425	7.99251	7.55391	7.5075	7.68464
ATG4D	18.6185	20.3823	20.8843	19.9617	15.435	17.8029	17.7931	17.0103
ATG5	39.1773	43.8522	43.3981	42.1425	38.8647	39.5907	37.2783	38.5779
ATG7	6.12925	6.82244	6.53521	6.49563	6.62644	6.87261	6.51907	6.67271
ATG9A	25.2835	24.2247	23.428	24.3121	22.3944	23.5546	23.642	23.197
ATG9B	3.9617	4.48499	4.25984	4.23551	5.33125	4.44745	4.46997	4.74956
ATHL1	3.40557	2.65616	2.89889	2.98687	2.96876	2.78396	2.57502	2.77591
ATIC	196.958	186.152	191.496	191.535	144.578	140.786	137.375	140.913
ATL1	0.0732577	0.233273	0.242012	0.182848	0.104451	0.149306	0.226586	0.160114
ATL2	49.5749	64.2427	66.2022	60.0066	49.3672	49.2823	48.5259	49.0585
ATL3	9.50113	9.75746	9.45821	9.57227	15.2634	14.1265	14.4772	14.6224
ATM	3.7179	3.55395	3.48369	3.58518	4.11643	3.96652	4.08615	4.05637
ATMIN	16.1909	13.9842	13.7617	14.6456	20.8038	17.6515	18.9309	19.1287
ATN1	22.9928	21.4847	20.0869	21.5215	29.0627	28.8891	28.2326	28.7281
ATOH1	0.399679	0.354857	0.39793	0.384155	0.236606	0.0633292	0.153153	0.151029
ATOH7	0.0480329	0.0213322	0.0527519	0.0407057	0.0521292	0	0.0202888	0.0241393
ATOH8	0.0169775	0.00502983	0	0.00733578	0.0245661	0.0494588	0.0287747	0.0342665
ATOX1	119.919	119.859	128.281	122.686	130.361	121.18	119.543	123.695
ATP10A	0.127269	0.113113	0.159046	0.133143	0.193364	0.152002	0.0916638	0.145677
ATP10B	0	0	0	0	0.00630064	0.00507465	0.00738173	0.00625234
ATP10D	0.166612	0.143599	0.167065	0.159092	0.295875	0.179451	0.188277	0.221201
ATP11A	10.8625	10.1932	10.394	10.4832	16.8955	16.0112	15.0656	15.9908
ATP11A-AS1	0.0173645	0.0154273	0.0242405	0.0190108	0	0	0	0
ATP11AUN	0	0	0	0	0	0	0	0
ATP11B	3.27918	3.68734	3.78299	3.58317	2.55821	2.4856	2.50838	2.5174
ATP11C	38.7985	39.6621	39.9487	39.4698	33.6393	34.8421	34.3817	34.2877
ATP12A	15.6073	16.0443	15.1536	15.6017	19.504	25.4969	23.995	22.9986
ATP13A1	15.3557	12.4984	12.8021	13.5521	20.2426	19.4649	18.6626	19.4567
ATP13A2	35.8053	32.5711	30.7923	33.0562	41.9887	48.5736	43.9632	44.8418
ATP13A3	10.074	9.72991	9.57927	9.79439	12.806	11.4021	12.0893	12.0991
ATP13A4	0	0	0	0	0.00627262	0.00252604	0	0.00293289
ATP13A4-AS1	0	0	0	0	0	0	0	0
ATP13A5	0	0	0	0	0	0	0	0
ATP13A5-AS1	0	0	0	0	0	0	0	0
ATP1A1	243.422	230.463	239.265	237.717	244.94	223.95	213.763	227.551
ATP1A1-AS1	5.29168	4.74128	4.43137	4.82144	5.50561	4.96654	5.35951	5.27722
ATP1A2	0.0182836	0.0650007	0.0268826	0.0367223	0	0.00355078	0	0.00118359
ATP1A3	25.9055	21.8389	22.6235	23.456	17.9278	19.7767	18.391	18.6985
ATP1A4	0	0.0404242	0	0.0134747	0.0392994	0	0.0766699	0.0386564
ATP1B1	15.7453	15.4039	16.6059	15.9184	13.039	12.2789	12.3367	12.5515
ATP1B2	4.99115	7.57331	7.38559	6.65002	1.32565	1.81643	1.41725	1.51978
ATP1B3	59.0122	52.1691	55.4268	55.536	66.5615	64.507	66.0481	65.7055
ATP1B4	0	0	0	0	0	0.00408457	0	0.00136152
ATP2A1	0.513959	0.675239	0.584465	0.591221	0.411234	0.486873	0.450256	0.449454
ATP2A1-AS1	3.20368	3.51596	4.52211	3.74725	1.99638	2.95528	3.07088	2.67418
ATP2A2	102.926	97.4158	97.1404	99.1607	100.685	91.5692	91.0493	94.4345
ATP2A3	6.42227	5.68261	6.3433	6.14939	4.15546	5.07417	4.80009	4.67657
ATP2B1	11.7113	11.4186	11.9773	11.7024	17.1294	15.6852	15.2421	16.0189
ATP2B2	0.00371748	0.00330413	0.00820549	0.0050757	0	0.00433302	0	0.00144434
ATP2B2-IT2	0	0	0	0	0	0	0	0
ATP2B3	0.0360765	0.0320651	0.0341067	0.0340828	0.0149139	0.041031	0.0393113	0.0317521
ATP2B4	19.894	21.9237	21.0391	20.9523	21.1467	22.1324	20.0915	21.1235
ATP2C1	31.7304	31.5341	30.1562	31.1402	28.0853	26.2991	27.6357	27.34
ATP2C2	0.631432	0.647867	0.592111	0.623803	3.01594	2.59773	2.84302	2.8189
ATP4A	0.0571063	0.0845818	0.0838984	0.0751955	0.00688604	0.0221737	0.0725433	0.0338677
ATP4B	0	0	0	0	0	0	0	0
ATP5A1	551.991	534.858	546.38	544.41	510.916	502.317	486.387	499.873
ATP5B	1223.58	1206	1188.29	1205.96	1102.43	1097.59	1053.7	1084.57
ATP5C1	193.3	168.987	173.776	178.688	191.922	184.034	184.575	186.844
ATP5D	84.5401	73.982	89.1455	82.5559	78.6559	99.0344	98.8605	92.1836
ATP5E	308.501	318.962	335.995	321.153	367.712	369.023	365.276	367.337
ATP5EP2	0	0	0	0	0	0	0	0
ATP5F1	226.018	215.711	216.486	219.405	198.979	187.589	193.27	193.279
ATP5G1	342.072	365.247	353.923	353.747	273.364	282.969	280.245	278.859
ATP5G2	322.932	323.529	328.427	324.963	257.884	273.32	252.127	261.11
ATP5G3	214.822	213.834	220.936	216.531	181.315	180.165	179.538	180.339
ATP5H	357.526	356.689	385.025	366.413	364.773	354.243	360.257	359.758
ATP5I	506.419	538.414	549.753	531.529	585.461	510.311	551.383	549.052
ATP5J	152.17	149.891	157.841	153.301	139.914	131.596	138.316	136.609
ATP5J2	647.615	670.144	643.75	653.836	666.297	613.879	640.371	640.182
ATP5J2-PTCD1	0.778191	0.74871	0.110822	0.545908	1.04773	1.21728	1.08848	1.11783
ATP5L	172.996	177.221	183.528	177.915	167.02	166.28	159.643	164.314
ATP5L2	0	0	0	0	0	0.0603195	0	0.0201065
ATP5O	390.877	378.585	394.414	387.959	339.576	350.655	331.657	340.629
ATP5S	3.36603	3.59598	3.34353	3.43518	3.63814	3.17721	3.43194	3.41576
ATP5SL	40.1339	41.2564	43.4706	41.6203	34.5924	35.5309	34.7842	34.9692
ATP6AP1	107.901	113.023	111.204	110.709	137.363	140.833	135.709	137.968
ATP6AP1L	0.80176	0.55407	0.38127	0.579033	0.300781	0.544529	0.515064	0.453458
ATP6AP2	83.0314	85.6525	90.0444	86.2428	110.646	108.56	106.772	108.659
ATP6V0A1	17.6763	16.6817	16.272	16.8767	17.7077	17.5858	16.4793	17.2576
ATP6V0A2	6.27447	5.34765	5.17518	5.5991	10.8568	9.16201	9.38003	9.79961
ATP6V0A4	1.80378	2.10722	2.38513	2.09871	4.96814	6.87137	5.36059	5.73337
ATP6V0B	75.3288	74.0196	71.8686	73.739	82.7002	81.6389	77.288	80.5424
ATP6V0C	146.785	128.184	139.057	138.009	154.442	173.869	165.389	164.567
ATP6V0CP3	0	0	0	0	0	0	0	0
ATP6V0D1	61.36	55.8102	52.2867	56.4856	73.2369	67.9177	66.9243	69.3596
ATP6V0D2	0.190901	0.365334	0.420203	0.325479	0.180616	0.418888	0.273355	0.290953
ATP6V0E1	203.004	204.734	206.367	204.702	235.241	226.504	223.985	228.577
ATP6V0E2	12.7078	12.4096	12.0865	12.4013	11.2676	11.9646	11.4399	11.5574
ATP6V0E2-AS1	0.155848	0.0197855	0.0408729	0.0721688	0.209404	0.278754	0.207347	0.231835
ATP6V1A	57.1066	74.0832	71.3546	67.5148	38.4954	42.0302	37.9774	39.501
ATP6V1B1	21.5368	27.612	28.1334	25.7607	23.6774	35.8875	30.6107	30.0585
ATP6V1B1-AS1	0.102722	0.136735	0.149494	0.12965	0.0371618	0.0297966	0.0863747	0.051111
ATP6V1B2	39.0323	39.8539	38.2012	39.0291	42.4004	38.9209	38.6646	39.9953
ATP6V1C1	9.95569	10.2871	10.4484	10.2304	11.5709	11.099	11.5202	11.3967
ATP6V1C2	0.286135	0.346879	0.443144	0.358719	0.743464	0.631457	0.493482	0.622801
ATP6V1D	31.8225	32.9259	32.1344	32.2943	34.6147	32.7294	32.6377	33.3273
ATP6V1E1	98.3675	101.831	106.761	102.32	106.768	103.398	101.526	103.897
ATP6V1E2	2.14513	1.87401	2.00529	2.00814	1.87536	1.81021	1.5722	1.75259
ATP6V1F	185.413	210.781	221.392	205.862	152.034	170.076	152.216	158.109
ATP6V1G1	85.9801	85.517	87.0373	86.1781	81.9145	74.8298	79.8131	78.8525
ATP6V1G2	0.954116	1.05543	1.08831	1.03262	0.997509	0.868001	1.06602	0.977177
ATP6V1G2-DDX39B	0.535134	1.39079	0.837607	0.921177	0	1.58099	0.213354	0.598115
ATP6V1G3	0	0	0	0	0	0	0	0
ATP6V1H	40.4906	46.2259	49.4058	45.3741	33.5665	37.9497	35.819	35.7784
ATP7A	1.22177	1.14301	1.2606	1.20846	1.55756	1.45187	1.55265	1.52069
ATP7B	2.0807	1.89276	1.81186	1.92844	2.05636	1.94878	2.00816	2.00443
ATP8A1	0.2999	0.341203	0.293613	0.311572	0.208295	0.233014	0.301673	0.247661
ATP8A2	0.479813	0.44421	0.416371	0.446798	0.332677	0.364945	0.333139	0.343587
ATP8B1	2.3016	3.0387	3.08462	2.80831	1.91982	2.03105	1.78953	1.91347
ATP8B2	51.0563	42.9071	41.7512	45.2382	58.9456	56.8885	57.3818	57.7386
ATP8B3	0.713443	0.788056	0.798454	0.766651	0.340373	0.587351	0.443546	0.45709
ATP8B4	0.00595776	0.0106823	0.0132552	0.00996509	0.0043447	0.0140066	0.00504821	0.00779984
ATP8B5P	0	0.0122482	0	0.00408273	0	0.027919	0.0233509	0.01709
ATP9A	9.48154	8.56967	8.06974	8.70698	14.6075	13.7269	12.6597	13.6647
ATP9B	1.53038	1.49411	1.42942	1.48464	2.71422	2.44881	2.68534	2.61612
ATPAF1	30.9889	30.0496	28.7097	29.9161	30.5277	29.9035	30.0673	30.1662
ATPAF2	13.3601	14.7403	14.8463	14.3156	14.7708	16.3198	16.575	15.8885
ATPIF1	119.605	131.731	137.568	129.635	89.4695	96.0153	95.1876	93.5575
ATR	4.05253	4.1617	4.22335	4.14586	2.94638	2.98153	3.03667	2.98819
ATRAID	139.015	151.097	149.963	146.692	111.069	121.214	120.677	117.653
ATRIP	7.39118	5.43007	5.01485	5.94537	9.00059	7.88916	9.04305	8.64427
ATRN	16.0394	15.3985	15.1337	15.5239	17.1177	17.8025	15.8834	16.9345
ATRNL1	1.25094	1.22823	1.20031	1.22649	0.613567	0.585487	0.500903	0.566652
ATRX	9.76668	11.9769	11.8706	11.2047	10.4062	9.71706	9.72861	9.95062
ATXN1	1.70588	1.74156	1.84218	1.76321	2.55037	2.75013	2.94871	2.74974
ATXN10	29.3716	35.1209	35.116	33.2028	27.4044	29.7241	30.1615	29.0967
ATXN1L	10.6175	10.3127	9.98212	10.3041	13.4066	10.9489	11.1721	11.8425
ATXN2	20.3543	22.3185	21.5784	21.4171	16.6953	16.6785	16.3742	16.5827
ATXN2L	76.9006	72.9246	72.4187	74.0813	59.8803	64.7969	61.6532	62.1101
ATXN3	5.29287	6.23861	6.18495	5.90548	4.23901	3.82727	4.36131	4.14253
ATXN3L	0	0	0	0	0	0	0	0
ATXN7	4.17578	4.68772	4.48918	4.45089	4.09577	3.76182	3.96431	3.94063
ATXN7L1	7.16529	6.64242	6.56127	6.78966	6.26706	7.04226	6.26616	6.52516
ATXN7L2	2.42438	2.25793	1.86457	2.18229	2.75788	2.52516	2.6569	2.64665
ATXN7L3	27.6779	23.4171	22.0687	24.3879	38.3626	35.2448	36.2425	36.6166
ATXN7L3B	13.3252	11.0176	10.9833	11.7754	13.0891	12.2062	12.1021	12.4658
ATXN8OS	0	0	0	0	0	0	0	0
AUH	7.11009	7.4241	7.31073	7.28164	7.91001	7.68608	8.10834	7.90148
AUNIP	12.1667	12.8583	12.6265	12.5505	12.7287	12.5526	11.0531	12.1115
AUP1	60.6506	61.0621	58.781	60.1646	78.1876	69.8405	72.43	73.486
AURKA	88.1164	94.2659	94.5694	92.3172	77.2428	75.5268	76.633	76.4675
AURKAIP1	150.67	137.492	150.091	146.084	143.759	164.579	160.114	156.151
AURKAPS1	0.0947916	0.105247	0.104112	0.101384	0.257189	0.248116	0.200208	0.235171
AURKB	72.304	76.7046	72.5094	73.8393	65.6663	68.5073	67.7871	67.3202
AURKC	0.62235	0.829555	0.505645	0.652517	0.260935	0.524135	0.641771	0.475614
AUTS2	1.23484	0.918237	0.885889	1.01299	1.1113	1.22684	1.17113	1.16976
AVEN	10.521	12.3686	12.0258	11.6385	8.43881	9.0133	7.0986	8.18357
AVIL	0.0228572	0.0304675	0.05035	0.0345582	0.0578801	0.0465863	0.038702	0.0477228
AVL9	12.7337	13.7676	14.1632	13.5548	13.133	13.1085	12.7645	13.002
AVP	0.0732347	0.129878	0.42422	0.209111	0.0529928	0.127209	0	0.0600673
AVPI1	6.60664	6.6925	7.51368	6.93761	5.10642	4.99902	5.62363	5.24302
AVPR1A	0	0	0.00618315	0.00206105	0.0121648	0.00734844	0.0213787	0.0136306
AVPR1B	0	0	0	0	0.0146059	0.0117462	0.0341305	0.0201609
AVPR2	0.02262	0.0593039	0.03314	0.0383546	0	0.078978	0.0191111	0.0326964
AWAT1	0	0	0	0	0	0.0306814	0.0222768	0.0176527
AWAT2	0	0.0293953	0	0.00979843	0	0.00962876	0.027986	0.0125383
AXDND1	0.0100649	0.0089442	0.0295721	0.0161937	0.0291295	0.0175862	0.0596661	0.0354606
AXIN1	20.4522	19.5217	20.291	20.0883	16.8972	19.1291	18.3673	18.1312
AXIN2	27.954	32.6379	33.0875	31.2265	30.0096	30.1771	36.4682	32.2183
AXL	0.13056	0.181321	0.173464	0.161782	0.142917	0.161647	0.114148	0.139571
AZGP1	0	0	0	0	0	0	0	0
AZGP1P1	0.0321246	0	0	0.0107082	0	0	0	0
AZI2	10.178	10.9625	11.259	10.7998	10.7158	11.1211	11.673	11.17
AZIN1	65.3074	66.2485	67.4945	66.3501	66.4164	67.4667	66.3991	66.7607
AZIN1-AS1	0.153842	0.453316	0.149259	0.252139	0	0	0.301853	0.100618
AZIN2	0.473065	0.466697	0.505057	0.481606	0.371179	0.362381	0.410006	0.381189
AZU1	0.131782	0.116973	0.096052	0.114936	0.0953513	0	0	0.0317838
B2M	33.5899	41.4924	46.249	40.4438	41.4578	42.4427	40.419	41.4398
B3GALNT1	0.40766	0.264118	0.249969	0.307249	0.671314	0.673734	0.624811	0.65662
B3GALNT2	9.24267	8.97587	8.42731	8.88195	11.7699	10.2904	10.9778	11.0127
B3GALT1	0.129414	0.100608	0.106786	0.112269	0.0351119	0.122408	0.123157	0.093559
B3GALT2	0	0.00848579	0.00701432	0.0051667	0	0.0055615	0	0.00185383
B3GALT4	2.30618	2.20036	2.0024	2.16965	0.926979	1.82623	1.28137	1.34486
B3GALT5	0.0659423	0.0117056	0.0483962	0.0420147	0.0381616	0.0383878	0.0111506	0.0292333
B3GALT5-AS1	0	0	0	0	0.0198861	0	0	0.0066287
B3GALT6	2.17929	1.60828	1.41907	1.73555	3.90171	3.44124	3.8145	3.71915
B3GAT1	0.355839	0.469899	0.480388	0.435375	0.213526	0.149002	0.138456	0.166995
B3GAT2	0.700393	0.671349	0.918702	0.763481	0.733423	0.686428	0.857135	0.758995
B3GAT3	25.1804	25.0832	25.7411	25.3349	17.9724	21.8494	21.3296	20.3838
B3GLCT	1.94574	1.6371	1.85758	1.81347	2.71739	2.40621	2.74933	2.62431
B3GNT2	20.693	29.311	30.1417	26.7152	15.8771	16.7358	16.5618	16.3916
B3GNT3	1.44339	1.20382	1.12459	1.25727	0.796966	1.09109	0.868069	0.918708
B3GNT4	1.43302	1.25127	0.764629	1.14964	1.0544	1.55397	1.35417	1.32085
B3GNT5	0.595415	0.594396	0.647285	0.612365	0.525198	0.389593	0.545817	0.486869
B3GNT6	0	0	0	0	0	0.00790699	0	0.00263566
B3GNT7	26.083	26.0998	27.7196	26.6341	28.4349	25.1748	26.802	26.8039
B3GNT8	0.664438	0.640874	0.751425	0.685579	0.206027	0.176754	0.192614	0.191798
B3GNT9	4.77621	4.65147	4.36607	4.59792	3.75048	4.02687	4.1289	3.96875
B3GNTL1	2.21869	2.63528	2.99261	2.61553	1.37319	2.36272	1.9186	1.88484
B4GALNT1	0.528155	0.402776	0.350202	0.427044	1.02135	0.779471	0.759457	0.853426
B4GALNT2	1.30532	0.825849	1.23204	1.12107	0.414812	0.644475	0.434705	0.497997
B4GALNT3	5.11327	4.39487	4.62588	4.71134	3.83514	4.29457	3.85359	3.99443
B4GALNT4	1.83689	1.32686	1.44305	1.5356	1.11578	1.2529	1.29767	1.22212
B4GALT1	23.5023	24.1086	24.0679	23.8929	24.148	25.2972	24.1996	24.5483
B4GALT1-AS1	0.102395	0.151933	0.111765	0.122031	0.502863	0.206788	0.470917	0.393523
B4GALT2	24.048	21.6813	22.1634	22.6309	15.2684	17.8432	15.9654	16.359
B4GALT3	32.3553	30.1068	30.3335	30.9319	26.1693	28.1526	27.2924	27.2048
B4GALT4	32.0445	38.6176	40.8384	37.1668	28.8607	30.9343	28.327	29.374
B4GALT4-AS1	0	0	0.0637317	0.0212439	0	0	0.0737993	0.0245998
B4GALT5	38.7315	45.4172	45.503	43.2172	27.5666	27.949	28.8477	28.1211
B4GALT6	1.70728	1.57904	1.54564	1.61065	2.0637	1.87198	2.08155	2.00574
B4GALT7	18.6465	16.6382	17.4092	17.5646	20.5449	21.2141	22.192	21.317
B4GAT1	17.0835	17.4454	20.4014	18.3101	13.308	14.7957	14.1325	14.0787
B9D1	18.5593	19.5521	19.1204	19.0773	9.47896	10.9191	11.7781	10.7254
B9D2	1.09579	1.20768	1.32381	1.20909	1.94112	1.60235	1.65601	1.73316
BAALC	0	0.0228414	0.0283032	0.0170482	0.0697424	0.0224507	0.0204	0.037531
BAALC-AS1	0	0	0	0	0.0426094	0.0682821	0	0.0369638
BAALC-AS2	0	0	0.0731826	0.0243942	0.0736022	0.117469	0.169608	0.120226
BAAT	0.010057	0.00893722	0.00738615	0.00879346	0.0352759	0.046867	0	0.027381
BABAM1	72.7432	77.0907	79.5629	76.4656	66.5392	72.6539	66.5892	68.5941
BACE1	6.82802	6.78605	6.92959	6.84789	8.69921	10.7131	10.4369	9.94974
BACE1-AS	1.69493	1.59263	1.63288	1.64015	1.51495	1.61987	1.25803	1.46428
BACE2	0.591767	0.702415	0.692465	0.662216	0.68874	0.81637	0.813785	0.772965
BACH1	7.50555	8.76716	8.92554	8.39942	7.35949	7.39469	7.28584	7.34667
BACH1-IT2	0	0	0	0	0	0	0	0
BACH2	0.798587	0.668186	0.640913	0.702562	0.630633	0.636746	0.709181	0.658853
BAD	14.0259	14.2363	14.933	14.3984	19.5213	21.8019	23.3115	21.5449
BAG1	4.27703	3.58425	3.58401	3.8151	6.13211	5.60154	5.77703	5.83689
BAG2	10.9602	10.0886	9.54884	10.1992	7.92982	8.26874	7.91861	8.03906
BAG3	11.3616	12.1408	11.9051	11.8025	11.4147	11.5683	11.0167	11.3332
BAG4	13.8137	14.274	14.4458	14.1778	11.0692	10.2247	11.0179	10.7706
BAG5	13.9308	12.5918	12.3678	12.9635	15.34	14.0543	13.7417	14.3787
BAG6	126.399	125.984	122.928	125.104	115.986	123.047	119.04	119.358
BAGE	0	0	0	0	0	0	0	0
BAGE3	0	0	0	0	0	0	0	0
BAGE4	0	0	0	0	0	0	0	0
BAGE5	0	0	0	0	0	0	0	0
BAHCC1	0.0604477	0.0763536	0.0655317	0.0674443	0.168027	0.25957	0.245448	0.224348
BAHD1	15.8847	17.4846	16.0956	16.4883	12.8696	12.6615	13.5052	13.0121
BAIAP2	6.8475	7.00812	6.46502	6.77355	8.83722	10.2985	9.53192	9.55588
BAIAP2-AS1	1.13749	0.835703	0.785791	0.919661	2.07937	1.50196	1.76667	1.78267
BAIAP2L1	12.9194	14.6342	13.7288	13.7608	12.7007	14.2125	13.8372	13.5835
BAIAP2L2	1.01469	0.756115	0.552159	0.774321	0.9828	0.609666	0.692194	0.761553
BAIAP3	0.893153	0.946467	0.868265	0.902628	1.03408	1.15238	1.15342	1.11329
BAK1	148.287	178.761	190.258	172.435	144.286	154.116	150.094	149.499
BAMBI	8.74779	10.0837	9.76679	9.53276	8.03201	7.7314	7.88698	7.88346
BANCR	0.194857	0.46089	0.188472	0.281406	0.37599	0.301091	0.272454	0.316512
BANF1	283.327	284.964	285.758	284.683	256.045	260.475	261.115	259.212
BANF2	0	0	0	0	0	0	0	0
BANK1	0	0.0199415	0.00823826	0.00939325	0	0.0261368	0.00949877	0.0118785
BANP	8.89513	9.85409	9.19278	9.314	8.06962	9.50401	8.49013	8.68792
BAP1	23.2366	21.4537	20.6472	21.7792	25.3826	23.6689	24.7391	24.5969
BARD1	13.237	12.421	12.3994	12.6858	15.8329	15.212	16.1999	15.7483
BARHL1	0	0.0661723	0.0136505	0.0266076	0	0.0108364	0	0.00361213
BARHL2	0.122181	0.303865	0.339902	0.255316	0.141441	0.184765	0.0412838	0.122497
BARX1	14.103	12.0877	12.9639	13.0515	7.68417	8.27431	8.80413	8.2542
BARX2	0.445803	0.432031	0.445472	0.441102	0.410512	0.424457	0.462498	0.432489
BASP1	72.2272	78.5643	85.1289	78.6401	129.754	140.141	140.685	136.86
BASP1P1	0	0	0	0	0	0	0	0
BATF	0	0	0	0	0	0.0245674	0	0.00818913
BATF2	0.363655	0.466727	0.276789	0.369057	0.275585	0.382012	0.499652	0.38575
BATF3	6.54348	5.45253	5.85698	5.951	4.24074	4.4065	4.329	4.32541
BAX	187.708	200.542	206.248	198.166	160.601	169.879	166.243	165.574
BAZ1A	8.23175	8.61351	8.53269	8.45932	9.935	9.53895	9.2495	9.57448
BAZ1B	42.3322	46.6267	47.1385	45.3658	44.2351	41.2883	44.826	43.4498
BAZ2A	38.8171	42.5219	41.5463	40.9618	36.7043	38.1592	35.7167	36.8601
BAZ2B	2.52391	2.54103	2.44231	2.50242	3.28298	2.46776	2.76071	2.83715
BBC3	26.3442	31.8658	34.193	30.801	15.089	16.036	16.4786	15.8679
BBIP1	3.40973	3.6011	3.07661	3.36248	2.78477	2.86031	2.56584	2.73697
BBOX1	0	0	0	0	0	0	0	0
BBOX1-AS1	0.990144	1.73528	1.63177	1.4524	0.884285	1.49996	1.21609	1.20011
BBS1	2.45991	2.6071	1.96227	2.34309	2.33408	2.58934	2.08305	2.33549
BBS10	1.68221	1.35217	1.3121	1.44883	1.07348	0.963262	1.00045	1.0124
BBS12	1.31202	1.10063	1.14858	1.18708	1.35172	1.30201	1.18204	1.27859
BBS2	15.2253	17.0226	18.1957	16.8145	7.30541	9.5622	9.42576	8.76446
BBS4	6.88558	9.94145	9.21537	8.6808	6.87103	7.41871	6.67147	6.98707
BBS5	4.92611	4.95352	4.59336	4.82433	4.1346	5.40412	5.01241	4.85038
BBS7	8.43289	9.76648	9.93239	9.37725	7.52307	7.65456	8.13819	7.77194
BBS9	5.66639	6.60684	7.25054	6.50792	4.73676	5.36016	5.17474	5.09055
BBX	14.2128	16.4971	16.0161	15.5753	8.45393	9.0725	8.53956	8.68866
BCAM	10.787	11.1813	11.8377	11.2687	8.84558	11.9903	10.7866	10.5408
BCAN	0.97057	0.933144	1.16717	1.02363	0.610956	0.599265	0.590041	0.600087
BCAP29	3.66685	3.53135	3.4666	3.55493	4.35167	4.19724	4.30264	4.28385
BCAP31	229.501	204.452	207.765	213.906	257.366	238.47	240.896	245.577
BCAR1	19.6235	20.4723	19.7129	19.9362	18.3071	20.0218	20.2727	19.5339
BCAR3	2.19394	2.58512	2.48156	2.42021	2.75891	2.74381	2.87701	2.79324
BCAR4	0	0	0	0	0	0.0523845	0	0.0174615
BCAS1	0.0195207	0.0433686	0.0286775	0.0305223	0.0706159	0.056846	0.0743895	0.0672838
BCAS2	64.4579	65.2948	62.7955	64.1827	66.0641	63.1764	63.8295	64.3567
BCAS3	6.89015	7.43851	7.57342	7.30069	5.40443	6.19085	6.1718	5.92236
BCAS4	19.3375	24.8064	25.6567	23.2669	14.3605	17.6175	16.5532	16.1771
BCAT1	14.5	12.5174	12.4191	13.1455	11.4387	10.4725	10.9693	10.9602
BCAT2	1.15429	1.42016	1.21841	1.26429	1.79893	1.8312	2.56561	2.06525
BCCIP	97.5052	103.367	108.225	103.032	82.3103	81.8657	83.3603	82.5121
BCDIN3D	0.471557	0.186244	0.200097	0.285966	0.636854	0.530945	0.514638	0.560812
BCDIN3D-AS1	0.0899623	0.0984105	0.0731399	0.0871709	0.0720623	0.0902855	0.0759522	0.0794333
BCHE	0	0	0	0	0.0205272	0.00825877	0	0.00959532
BCKDHA	23.0211	22.4243	24.8259	23.4238	13.4732	17.0826	16.3234	15.6264
BCKDHB	4.9356	5.79813	4.73793	5.15722	4.8672	4.14124	4.21802	4.40882
BCKDK	38.2616	33.8528	31.8014	34.6386	27.5583	30.7039	30.0859	29.4494
BCL10	6.53321	6.01087	5.83138	6.12515	7.67902	6.73816	7.61738	7.34485
BCL11A	3.03411	2.48559	2.70165	2.74045	2.6935	2.99	2.98094	2.88815
BCL11B	1.32709	1.34978	1.46534	1.38074	1.25109	1.30186	1.55827	1.37041
BCL2	0.125339	0.0556638	0.0229094	0.0679707	0.00737269	0.0363068	0.10561	0.0497632
BCL2A1	0	0	0.0331342	0.0110447	0	0	0	0
BCL2L1	78.4517	115.549	116.028	103.343	72.9633	78.4024	75.7846	75.7168
BCL2L10	0.665522	0.402964	0.503406	0.523964	0.415865	0.386878	0.357399	0.386714
BCL2L11	10.5215	11.2344	11.8873	11.2144	10.1405	9.01422	8.72907	9.2946
BCL2L12	32.6348	31.5767	32.6657	32.2924	30.02	34.638	34.5499	33.0693
BCL2L13	16.3592	15.0452	15.3419	15.5821	12.271	12.2763	12.6103	12.3859
BCL2L14	0.452901	0.551345	0.373475	0.45924	0.300357	0.52531	0.429341	0.418336
BCL2L15	0.0067116	0	0.0147984	0.00717	0	0.0195455	0.00568812	0.00841121
BCL2L2	4.46772	6.19392	6.02151	5.56105	4.21284	4.39515	4.70141	4.43647
BCL2L2-PABPN1	57.2538	53.9378	51.5591	54.2502	49.3013	38.5592	42.2085	43.3563
BCL3	9.45286	10.0603	9.18238	9.56518	6.57675	6.57867	7.23349	6.7963
BCL6	1.24211	1.16403	1.13354	1.17989	1.02961	0.793861	1.13081	0.98476
BCL6B	0.413421	0.324676	0.268373	0.33549	0.125209	0.223988	0.170985	0.173394
BCL7A	8.9332	9.53187	10.5489	9.67132	7.79524	7.7154	8.00261	7.83775
BCL7B	26.8622	27.4779	26.9536	27.0979	28.4012	28.1574	29.327	28.6285
BCL7C	18.6643	17.9983	20.6608	19.1078	19.0454	21.8581	22.4314	21.1116
BCL9	32.4499	36.625	33.8898	34.3216	33.7103	31.6678	31.5946	32.3242
BCL9L	8.55306	8.24906	7.4484	8.08351	17.579	17.6077	18.096	17.7609
BCLAF1	20.7533	21.8231	21.9008	21.4924	34.8713	30.5495	32.7016	32.7075
BCO1	0.0286245	0.0127169	0.0210041	0.0207818	0.0414199	0.0249965	0.0605542	0.0423235
BCO2	0.0742293	0.0236923	0.0293563	0.042426	0.0889213	0.0698652	0.0728137	0.0772001
BCOR	7.56406	6.37956	6.02917	6.6576	11.218	9.45975	10.4336	10.3704
BCORL1	3.92089	4.29899	4.27249	4.16412	3.06717	3.42446	3.44506	3.31223
BCORP1	0	0	0	0	0	0	0	0
BCR	13.5327	12.2655	12.5921	12.7968	13.1602	15.1033	14.2293	14.1643
BCRP2	0.895807	0.742873	0.755819	0.798166	0.496894	0.790917	0.720044	0.669285
BCRP3	3.1512	3.60176	3.28924	3.3474	5.83074	5.70803	6.10784	5.8822
BCS1L	22.0027	20.4481	20.5549	21.0019	21.8952	21.1198	20.5146	21.1765
BCYRN1	80.607	122.236	146.452	116.432	72.3402	67.9741	54.2851	64.8665
BDH1	0.984391	0.902872	0.801462	0.896242	1.1551	1.19468	0.982939	1.11091
BDH2	7.05407	7.5929	8.09192	7.57963	6.74257	6.52032	6.31946	6.52745
BDKRB1	0	0.0254759	0	0.00849197	0	0.0333561	0	0.0111187
BDKRB2	0.00800612	0.00711523	0.00588318	0.00700151	0.0579239	0.0186547	0.0542559	0.0436115
BDNF	0.411592	0.658513	0.757945	0.60935	0.284192	0.283505	0.370517	0.312738
BDNF-AS	0.107006	0.175509	0.0181641	0.100226	0.15058	0.158143	0.114426	0.14105
BDP1	8.57539	9.47235	9.23402	9.09392	7.42366	7.15839	7.09029	7.22411
BEAN1	0.0244819	0	0.00898486	0.0111556	0.0177122	0.0142544	0.0103604	0.014109
BEAN1-AS1	0.31818	0	0	0.10606	0	0	0	0
BECN1	27.4083	26.6511	27.1313	27.0636	31.8372	28.0445	27.9376	29.2731
BECN2	0.0288147	0.0255899	0	0.0181349	0.0833932	0.0670102	0.0243225	0.058242
BEGAIN	0.0644193	0.0686899	0.0851142	0.0727411	0.0932167	0.0300048	0.065429	0.0628835
BEND2	0	0	0	0	0.011932	0	0.01395	0.00862733
BEND3	8.07998	6.01263	5.33208	6.4749	15.882	13.0801	14.1253	14.3625
BEND3P3	0.257736	0.258955	0.300724	0.272472	0.308081	0.359098	0.34662	0.337933
BEND4	6.98887	6.56737	6.33594	6.63073	5.87611	5.27356	5.28106	5.47691
BEND5	0.994297	0.586389	0.453378	0.678021	0.695629	0.83708	0.887936	0.806882
BEND6	0.332071	0.215629	0.187502	0.245067	0.480509	0.349518	0.378361	0.402796
BEND7	1.18085	0.898861	1.23284	1.10418	0.814213	0.776062	1.08959	0.893288
BEST1	0.03638	0.0618154	0.0649194	0.0543716	0.0642622	0.0419357	0.0975346	0.0679108
BEST2	0	0.082572	0.013627	0.0320663	0.0268987	0.0432707	0.0157183	0.0286292
BEST3	0	0	0	0	0.00862031	0.00693782	0	0.00518604
BEST4	0.167845	0.149123	0.172329	0.163099	0.0121438	0.0586155	0.0283938	0.033051
BET1	5.99443	6.97347	7.45921	6.80904	7.52712	6.33157	5.95408	6.60426
BET1L	37.0139	36.6555	35.3737	36.3477	41.2182	37.4635	37.7924	38.8247
BEX1	0.848647	0.543973	1.03017	0.807597	0.955182	0.875654	0.991822	0.940886
BEX2	5.89163	5.73645	6.83164	6.15324	5.53839	5.8019	5.91495	5.75175
BEX4	30.8142	34.5251	36.1337	33.8243	25.9304	27.5912	27.5208	27.0141
BEX5	0.402551	0.580505	0.512723	0.498593	1.82045	1.54742	1.31189	1.55992
BFAR	66.533	71.3009	72.3626	70.0655	58.4012	61.1491	60.6847	60.0783
BFSP1	0.735882	0.547342	0.514538	0.599254	0.755004	0.557778	0.535445	0.616076
BFSP2	0.299253	0.286263	0.286583	0.2907	0.19986	0.254418	0.252848	0.235709
BGLAP	0.0938976	0.0813465	0.249944	0.141729	0	0.0511887	0.0880809	0.0464232
BGLT3	0	0	0	0	0	0	0	0
BGN	2.88357	3.62235	3.25211	3.25268	2.64125	3.05152	3.11321	2.93533
BHLHA15	0.0611255	0	0.0887603	0.0499619	0.0884586	0.0354314	0.0513136	0.0584012
BHLHA9	0.182682	0.216077	0.132643	0.177134	0.220309	0.141192	0.306728	0.222743
BHLHB9	5.95848	6.24407	6.51413	6.23889	4.16611	3.73508	3.92217	3.94112
BHLHE22	0.0399879	0.0621876	0.0440568	0.0487441	0.144656	0.0407561	0.118518	0.10131
BHLHE23	1.35664	1.46491	1.76673	1.52943	1.22035	2.79051	2.68902	2.23329
BHLHE40	14.5025	23.0008	23.0935	20.1989	19.1915	30.1197	31.2346	26.8486
BHLHE40-AS1	0.129725	0.202966	0.147015	0.159902	0.0914107	0.174688	0.121807	0.129302
BHLHE41	0.0357338	0.00793912	0.0262529	0.0233086	0.0258533	0.026017	0.0529643	0.0349449
BHMG1	0.36233	0.233144	0.183435	0.259636	0.343502	0.247349	0.306694	0.299182
BHMT	0.318824	0.32024	0.366215	0.335093	0.190554	0.121055	0.140768	0.150792
BHMT2	0.442506	0.27772	0.525409	0.415212	0.555563	0.500137	0.528743	0.528148
BICC1	0.11549	0.0810359	0.0893719	0.0952993	0.0747607	0.0956176	0.092713	0.0876971
BICD1	22.4491	24.5025	23.5152	23.4889	25.0191	28.2514	24.3431	25.8712
BICD2	6.29193	6.76582	6.71164	6.5898	7.67428	7.52364	8.09043	7.76278
BID	2.58905	2.21662	2.63272	2.47946	2.04672	1.82438	1.65451	1.84187
BIK	4.95015	5.57585	7.03783	5.85461	4.75551	4.17897	4.30948	4.41465
BIN1	1.94346	2.67898	2.40487	2.34244	3.78427	4.7211	4.05653	4.1873
BIN2	3.82813	4.39273	4.47648	4.23245	8.18056	9.28085	8.12536	8.52892
BIN3	7.73585	7.57502	8.08788	7.79958	8.8212	9.25	9.39472	9.15531
BIN3-IT1	0.0193844	0.0516619	0.028415	0.0331538	0.0280498	0.0563988	0	0.0281495
BIRC2	12.9517	13.8007	13.6037	13.452	13.2363	12.5805	12.9026	12.9065
BIRC3	0.108064	0.110258	0.112422	0.110248	0.0671154	0.0718992	0.0849317	0.0746488
BIRC5	57.0061	61.9004	61.2597	60.0554	69.0911	70.0201	75.0959	71.4024
BIRC6	17.0505	17.4217	16.9418	17.138	21.1248	19.4912	18.9419	19.8526
BIRC6-AS2	0	0	0.170952	0.056984	0.057018	0	0	0.019006
BIRC7	0.628133	0.462429	0.594149	0.56157	1.26426	1.35796	1.27304	1.29842
BIRC8	0	0	0	0	0	0	0	0
BISPR	0.136164	0.155269	0.222693	0.171375	0.226826	0.141072	0.223317	0.197072
BIVM	1.73612	1.1828	1.51853	1.47915	2.02046	2.21788	1.99355	2.0773
BIVM-ERCC5	1.71826	1.72776	1.47917	1.64173	3.44511	2.06461	2.06226	2.52399
BLACAT1	0.409258	0.586536	0.319761	0.438518	0.391616	0.438134	0.435762	0.421837
BLACE	0.0283095	0.062885	0.0311606	0.040785	0.0614462	0.0741656	0.0598895	0.0651671
BLCAP	24.6234	26.2775	25.2154	25.3721	24.2818	23.4487	21.9088	23.2131
BLID	0	0	0	0	0	0	0	0
BLK	0	0	0	0	0	0	0	0
BLM	9.04243	8.68266	8.23071	8.65193	9.72662	9.36353	9.37789	9.48935
BLMH	52.7899	55.5628	57.287	55.2132	56.6539	56.6952	55.8296	56.3929
BLNK	0.181781	0.190371	0.264278	0.212143	0.29601	0.125891	0.168163	0.196688
BLOC1S1	76.9244	81.5851	82.252	80.2538	76.0056	79.2307	80.5526	78.5963
BLOC1S1-RDH5	0.34293	0.419838	0.132174	0.298314	0.525307	0.338706	0.356187	0.406733
BLOC1S2	25.2208	33.5997	34.3641	31.0615	21.125	21.4608	20.3265	20.9708
BLOC1S3	2.76414	2.90482	3.41376	3.02757	3.41324	3.16456	3.29539	3.29106
BLOC1S4	17.8447	14.8258	15.911	16.1938	14.3588	16.5008	16.3292	15.7296
BLOC1S5	10.6693	10.3107	10.5048	10.4949	9.18177	9.21911	10.2169	9.53926
BLOC1S5-TXNDC5	1.81307	3.2735	5.28631	3.45763	2.79058	5.72143	2.88272	3.79824
BLOC1S6	7.7387	8.34412	7.75301	7.94528	6.63828	6.71917	6.88077	6.74607
BLVRA	3.14066	3.23214	3.72141	3.36474	1.56545	1.59668	1.71513	1.62575
BLVRB	59.5043	70.4987	67.9648	65.9893	50.3168	63.9906	61.674	58.6605
BLZF1	2.8004	3.1838	3.11495	3.03305	4.83652	4.13686	3.91073	4.2947
BMF	0.366876	0.275191	0.227854	0.289974	1.27923	1.147	1.09861	1.17495
BMI1	2.5326	2.56447	2.28389	2.46032	8.17961	6.99017	5.70391	6.9579
BMP1	1.3097	1.41149	1.39249	1.37123	2.51035	2.64805	2.25211	2.47017
BMP10	0	0	0	0	0	0	0.0193533	0.0064511
BMP15	0	0	0	0	0	0	0	0
BMP2	1.48348	0.875644	0.78724	1.04879	4.20702	2.93859	3.75898	3.63486
BMP2K	10.6144	11.6317	12.2834	11.5098	15.9799	16.6059	16.5905	16.3921
BMP3	0	0	0	0	0.00837889	0.00337379	0.00490707	0.00555325
BMP4	9.13821	8.67153	9.68038	9.16337	7.45244	7.80563	7.06029	7.43945
BMP5	0	0	0.0118532	0.00395107	0.128614	0.150505	0.0273409	0.102153
BMP6	0.0550681	0.0293113	0.0645915	0.049657	0.0477591	0.0576725	0.0465651	0.0506656
BMP7	7.85014	9.5148	9.52964	8.96486	8.4166	11.062	10.6745	10.051
BMP7-AS1	0	0	0	0	0	0	0	0
BMP8A	0.159446	0.115471	0.160639	0.145185	0.162356	0.168592	0.135115	0.155354
BMP8B	0.125312	0.238638	0.19728	0.187077	0.14247	0.114698	0.159202	0.13879
BMPER	0.0928162	0.0883842	0.0584794	0.0798933	0.206252	0.251056	0.29772	0.251676
BMPR1A	17.8679	17.1266	17.5196	17.5047	20.6608	18.061	18.8897	19.2038
BMPR1B	0.0184885	0.0109525	0.0135904	0.0143438	0	0.00358567	0.0104419	0.00467586
BMPR1B-AS1	0	0	0	0	0	0	0	0
BMPR2	5.09065	4.71977	4.5095	4.77331	5.90418	5.69405	5.75646	5.7849
BMS1	13.5095	13.1305	13.165	13.2683	12.2641	11.5787	11.1848	11.6759
BMS1P17	0	0	0	0	0	0	0	0
BMS1P18	0	0	0	0	0	0	0	0
BMS1P20	1.36997	2.09095	1.49389	1.6516	2.02049	2.09551	1.91615	2.01072
BMS1P21	0	0	0.0366798	0.0122266	0.036466	0	0.0847697	0.0404119
BMS1P4	0.180668	0.240763	0.34439	0.255274	0.614364	0.473145	0.275007	0.454172
BMS1P5	0.119019	0.0564112	0.0349818	0.0701373	0.160738	0.101681	0.134432	0.132284
BMS1P6	0	0	0	0	0	0	0	0
BMX	0.0137335	0	0	0.00457783	0	0.00799372	0	0.00266457
BNC1	0.0145112	0.0386951	0.0586637	0.03729	0.115499	0.0887713	0.141396	0.115222
BNC2	2.51317	2.91802	2.81631	2.74917	1.60648	1.49852	1.53613	1.54704
BNIP1	24.2748	29.385	31.6195	28.4264	18.7585	18.0876	17.1971	18.0144
BNIP2	20.2426	21.5813	21.7429	21.1889	23.8053	22.7453	23.3144	23.2883
BNIP3	248.701	241.818	241.437	243.985	193.487	208.055	211.589	204.377
BNIP3L	16.2836	16.3216	16.3443	16.3165	11.3887	11.9776	12.6824	12.0162
BNIPL	0.0324831	0.072152	0.0833892	0.0626748	0.164541	0.0948547	0.0975897	0.118995
BOC	0.621585	0.594015	0.549554	0.588385	0.335861	0.596215	0.52078	0.484285
BOD1	51.5253	63.4274	69.5605	61.5044	36.3074	45.1432	41.4418	40.9641
BOD1L1	13.0235	12.3156	12.54	12.6264	21.0318	17.9218	17.8936	18.9491
BOD1L2	0.0101548	0.0180483	0.0149169	0.0143733	0.00734698	0.0177424	0.0171979	0.0140958
BOK	5.67065	3.4866	3.39676	4.18467	5.5835	5.56353	6.17865	5.77523
BOK-AS1	0	0.0883428	0	0.0294476	0.216087	0.0288817	0.251187	0.165385
BOLA1	11.0664	13.5731	11.8298	12.1564	7.56042	10.0614	7.71295	8.44492
BOLA2	0	0.102935	0	0.0343117	0	0	0	0
BOLA3	145.797	143.221	138.886	142.635	114.724	111.277	118.081	114.694
BOLA3-AS1	2.07753	1.64022	3.15256	2.2901	1.056	1.34815	1.14646	1.18354
BOLL	0.0125455	0.0111466	0	0.00789737	0	0.00730161	0	0.00243387
BOP1	51.2521	46.5055	47.7422	48.4999	39.1418	45.652	44.5436	43.1125
BORA	5.77314	5.82066	4.98402	5.52594	8.85959	8.83636	9.16638	8.95411
BPESC1	0	0	0	0	0	0	0	0
BPGM	8.40903	7.91382	7.42379	7.91555	7.69262	7.86835	7.97586	7.84561
BPHL	8.48296	7.44515	7.89182	7.93998	9.17291	8.41915	7.37041	8.32082
BPI	0	0	0.0283131	0.0094377	0	0	0	0
BPIFA1	0	0	0	0	0	0	0	0
BPIFA2	0	0.03274	0	0.0109133	0.0266814	0.107117	0.186506	0.106768
BPIFA3	0	0	0	0	0	0	0	0
BPIFA4P	0	0	0	0	0	0	0	0
BPIFB1	0	0	0	0	0	0	0	0
BPIFB2	0.0554464	0.0328391	0	0.0294285	0.0401161	0.0322668	0.0312564	0.0345464
BPIFB3	0	0	0	0	0	0.0135943	0.039491	0.0176951
BPIFB4	0.0806401	0.0286587	0.0236591	0.0443193	0.0350063	0.0469385	0.0409293	0.040958
BPIFB6	0	0	0	0	0	0	0	0
BPIFC	0	0	0	0	0	0	0	0
BPNT1	14.6672	16.7337	16.1149	15.8386	14.5888	14.701	15.5189	14.9362
BPTF	16.8934	17.2056	16.6361	16.9117	20.5444	18.7692	18.412	19.2419
BPY2B	0	0	0	0	0	0	0	0
BRAF	7.3482	9.07133	7.98192	8.13382	6.93996	7.08876	6.50626	6.84499
BRAP	14.8292	15.3433	15.3944	15.189	15.1339	15.0265	14.6805	14.947
BRAT1	14.3943	12.5489	13.0783	13.3405	15.4736	16.9298	17.8567	16.7534
BRCA1	16.2287	13.0671	12.5845	13.9601	16.3563	16.336	16.7017	16.4647
BRCA2	2.0578	1.69904	1.6575	1.80478	2.47717	2.1259	2.30679	2.30329
BRCAT107	0	0	0	0	0	0	0	0
BRCAT54	0.137774	0.223508	0.0614976	0.140927	0.115196	0.0154418	0.141888	0.0908419
BRCC3	15.7375	15.4035	15.0074	15.3828	23.7696	19.3886	21.7673	21.6418
BRD1	8.29487	9.15206	9.02315	8.82336	10.9941	10.4303	10.7483	10.7242
BRD2	102.56	117.56	112.93	111.017	95.3864	87.9478	88.8072	90.7138
BRD3	19.2258	19.3828	19.9817	19.5301	17.433	18.5524	18.4853	18.1569
BRD4	24.5214	28.038	28.3182	26.9592	20.4602	20.8775	20.2656	20.5344
BRD7	70.5588	70.5199	72.4964	71.1917	62.2437	62.5914	60.0552	61.6301
BRD7P3	0	0	0.020692	0.00689733	0.0102006	0	0	0.0034002
BRD8	17.3769	18.6522	16.6539	17.561	20.8426	19.2771	19.1283	19.7493
BRD9	12.2082	10.3799	9.37193	10.6533	17.9841	19.5023	19.9793	19.1552
BRDT	25.774	29.0663	27.1421	27.3275	20.9962	25.8609	22.1049	22.9873
BRDTP1	0	0	0	0	0	0	0	0
BRE	31.7793	30.47	29.7021	30.6505	28.6161	28.7593	26.8516	28.0757
BRE-AS1	0.0217463	0.0193146	0.0477837	0.0296149	0.157317	0.101201	0.128631	0.12905
BREA2	0.0391187	0	0.0285435	0.0225541	0	0	0.0659244	0.0219748
BRF1	5.06817	5.1621	4.67932	4.96986	6.10925	6.19543	6.64148	6.31539
BRF2	11.4677	11.9307	13.3575	12.252	12.5286	13.1014	12.134	12.588
BRI3	71.1479	78.8321	83.4526	77.8109	86.2067	90.6672	89.2334	88.7024
BRI3BP	8.62824	7.95012	9.00129	8.52655	8.18168	9.36447	7.95336	8.49984
BRICD5	0.717932	1.10704	1.10317	0.976047	1.33965	0.9219	0.796159	1.01924
BRINP1	2.85773	2.2268	2.3806	2.48838	2.69247	2.3784	2.74472	2.6052
BRINP2	0.0184459	0.0163926	0.0203264	0.0183883	0.153474	0.118181	0.0937335	0.121796
BRINP3	0	0	0	0	0	0	0	0
BRIP1	1.97736	1.65734	1.58468	1.73979	2.65724	2.74806	2.59105	2.66545
BRIX1	98.3838	109.24	112.242	106.622	78.8256	77.6525	75.1902	77.2228
BRK1	69.2531	73.8803	74.0152	72.3829	74.7984	72.3186	69.0168	72.0446
BRMS1	57.8989	58.0757	57.4401	57.8049	68.6272	59.5846	66.1735	64.7951
BRMS1L	6.66204	7.59565	7.65828	7.30532	7.84946	6.89303	6.00053	6.91434
BROX	7.85081	8.20229	7.15439	7.73583	8.324	8.11227	8.20112	8.21246
BRPF1	7.31107	7.72298	7.82803	7.62069	8.96509	8.39076	9.05074	8.8022
BRPF3	18.384	18.2525	17.0378	17.8914	24.1841	20.9386	20.3423	21.8217
BRS3	0	0	0	0	0	0	0	0
BRSK1	0.709495	0.748693	0.887322	0.781837	0.505299	0.593935	0.572539	0.557258
BRSK2	0.629968	0.763923	0.652586	0.682159	0.717084	0.710827	0.650775	0.692895
BRWD1	12.4275	14.5706	14.5802	13.8594	8.18197	9.21576	8.52689	8.64154
BRWD1-AS1	0	0	0	0	0	0	0	0
BRWD1-IT2	0.0775769	0.0688712	0.0283046	0.0582509	0.0561304	0.112652	0.0653715	0.0780513
BRWD3	20.4346	20.8274	20.9519	20.738	18.7708	16.4837	16.0961	17.1169
BSCL2	5.95065	4.02614	4.02466	4.66715	5.41304	4.45876	4.04112	4.63764
BSDC1	13.6462	14.5819	14.0519	14.0933	14.7369	14.0404	13.7523	14.1765
BSG	790.284	774.471	802.207	788.987	585.958	659.209	639.971	628.379
BSN	0.444339	0.396788	0.320961	0.387363	0.433546	0.395593	0.343944	0.391028
BSN-AS2	0.0929089	0.0353809	0.0292247	0.0525048	0.0192057	0.0231832	0.0112332	0.017874
BSND	0.0810694	0.072001	0.0395438	0.0642047	0.0391039	0.0785678	0.0912685	0.0696467
BSPH1	0	0	0	0	0	0	0	0
BSPRY	10.4133	9.42368	9.22912	9.6887	9.13318	8.57491	8.99906	8.90238
BST1	1.03895	0.878861	1.12273	1.01351	1.89715	1.35239	1.71338	1.65431
BST2	51.8554	56.9932	53.2554	54.0347	20.4098	19.3909	19.4439	19.7482
BSX	0.0615938	0	0.0894308	0.0503415	0	0.0714026	0.20681	0.0927375
BTAF1	8.38966	8.35728	8.54925	8.43206	9.20144	8.03107	7.98933	8.40728
BTBD1	13.3473	15.5118	15.5694	14.8095	12.596	12.0165	11.6549	12.0891
BTBD10	14.6702	16.2085	16.6367	15.8385	12.8886	12.5372	13.2242	12.8833
BTBD11	0.329333	0.384301	0.305356	0.339663	0.206327	0.176476	0.241941	0.208248
BTBD16	0	0.0342556	0	0.0114185	0	0	0	0
BTBD17	0	0	0.0314538	0.0104846	0	0	0	0
BTBD18	0.190628	0.119583	0.0905739	0.133595	0.113647	0.182917	0.199367	0.16531
BTBD19	0.115511	0.0410414	0.0169181	0.0578235	0.117004	0.0671922	0	0.0613987
BTBD2	37.4494	40.3206	40.1988	39.3229	19.7079	28.0176	25.9903	24.5719
BTBD3	5.47514	5.39505	5.82443	5.56487	5.17878	5.31905	4.97387	5.15723
BTBD6	7.67047	5.94501	5.74142	6.4523	13.9064	12.4083	12.6575	12.9907
BTBD7	5.33539	5.13994	6.25815	5.57783	7.57062	6.15384	6.79335	6.83927
BTBD8	0.989861	1.21733	1.11464	1.10728	0.642732	0.590438	0.407296	0.546822
BTBD9	1.18369	1.19358	1.26238	1.21322	1.41971	1.27653	1.36261	1.35295
BTC	0	0	0	0	0	0	0	0
BTD	5.65589	6.59583	6.96255	6.40476	4.57222	7.02694	6.16108	5.92008
BTF3	814.872	864.82	887.155	855.616	722.991	715.574	701.491	713.352
BTF3L4	21.7453	23.1181	23.401	22.7548	18.1452	19.1726	19.4076	18.9085
BTF3P11	0	0	0	0	0	0	0	0
BTG1	6.6394	8.47323	7.97895	7.69719	4.59674	4.76299	4.2748	4.54484
BTG2	18.2082	29.4347	31.2924	26.3118	8.48523	9.65491	9.38905	9.1764
BTG3	21.8426	23.8322	26.1635	23.9461	20.0155	19.1711	18.9659	19.3842
BTG4	0.270216	0.411246	0.338039	0.339834	0	0.112113	0.0650597	0.0590576
BTK	2.36799	2.40408	2.71351	2.49519	4.90505	4.67088	4.64979	4.74191
BTLA	0.334787	0.29191	0.315785	0.314161	0.95485	0.668758	0.777291	0.8003
BTN1A1	0.0602021	0.0320973	0.0353584	0.0425526	0.0174225	0.0280443	0.0203848	0.0219505
BTN2A1	9.77576	13.2384	13.7052	12.2398	10.745	9.91925	9.61271	10.0923
BTN2A2	2.42094	2.69971	2.58226	2.56764	1.55588	1.6866	1.65869	1.63372
BTN2A3P	0.181535	0.148894	0.184455	0.171628	0.212167	0.146337	0.129988	0.162831
BTN3A1	0.0726651	0.0270194	0.0381193	0.0459346	0.10518	0.102799	0.154564	0.120848
BTN3A2	0.0276252	0.118566	0.0890036	0.0783983	0.0654855	0.0493542	0.0822008	0.0656802
BTN3A3	0.0742024	0.0528896	0.0653123	0.0641348	0.0340894	0.0199102	0.0289444	0.027648
BTNL10	0	0	0	0	0	0	0	0
BTNL2	0	0	0	0	0	0	0	0
BTNL3	0	0	0	0	0	0	0.0120413	0.00401377
BTNL8	0.100548	0.0751515	0.066979	0.0808928	0.032723	0.0753863	0.119533	0.0758808
BTNL9	0.095779	0.0344337	0.0305205	0.0535777	0.0420505	0.0992192	0.0492202	0.0634966
BTRC	8.46187	6.60039	6.53677	7.19968	8.90729	8.99774	8.66213	8.85572
BUB1	73.2449	85.3774	85.588	81.4034	61.1359	64.6175	63.6633	63.1389
BUB1B	26.6367	28.272	28.2818	27.7302	17.4057	19.52	18.8958	18.6072
BUB3	66.6689	73.0241	68.1873	69.2934	62.0262	59.0205	63.1779	61.4082
BUD13	17.8834	15.5672	16.4269	16.6258	14.7625	14.0856	15.0925	14.6469
BUD31	47.8798	52.6979	54.0718	51.5498	49.8483	45.8027	46.7327	47.4612
BVES	0.394175	0.408221	0.40517	0.402522	0.332716	0.235295	0.308729	0.292247
BVES-AS1	0	0	0	0	0	0	0	0
BYSL	37.3116	34.2219	33.8706	35.1347	32.4972	28.7359	29.1949	30.1427
BZRAP1	0.0175294	0.0350605	0.0418749	0.0314883	0.0317093	0.0280579	0.0259793	0.0285822
BZRAP1-AS1	0.0159099	0.0282761	0.0116453	0.0186104	0	0.0185117	0.0268879	0.0151332
BZW1	164.621	157.076	155.739	159.145	180.505	162.802	162.341	168.549
BZW2	99.6506	109.369	112.354	107.125	115.329	122.386	113.031	116.915
C10orf10	5.85022	6.10946	5.40647	5.78872	5.04953	5.43598	4.49952	4.99501
C10orf105	0.0211606	0.0125366	0.0362929	0.02333	0.0204126	0.00821728	0.0119521	0.0135273
C10orf107	0	0	0	0	0	0	0	0
C10orf11	0	0	0	0	0.0348757	0.139879	0.0811109	0.0852885
C10orf111	0.293494	0.372454	0.215034	0.293661	0.106174	0.195152	0.0531576	0.118161
C10orf113	0	0	0	0	0	0	0	0
C10orf12	9.02563	9.07572	9.36244	9.1546	7.57479	7.6357	7.68389	7.63146
C10orf120	0	0	0	0	0	0	0	0
C10orf126	0	0	0	0	0	0	0	0
C10orf128	0	0	0	0	0	0	0	0
C10orf131	0.0646078	0.286692	0.283131	0.211477	0.210295	0.168883	0.081724	0.153634
C10orf142	0	0.0307009	0.0252553	0.0186521	0.0750526	0	0.0874725	0.054175
C10orf2	10.1374	9.25799	9.45942	9.61827	11.1681	9.73392	10.871	10.591
C10orf25	0.437877	0.399401	0.367672	0.40165	0.509819	0.644198	0.658562	0.604193
C10orf32	0.849098	0.928057	0.703586	0.826914	1.19809	0.955903	0.959187	1.03773
C10orf32-ASMT	0.715979	0.920878	0.931852	0.856236	0.00292023	1.17132	0.798778	0.657673
C10orf35	10.0488	14.084	13.3649	12.4992	8.23147	9.77934	8.35092	8.78724
C10orf53	0	0	0	0	0	0	0	0
C10orf54	0.0490149	0.124463	0.0617594	0.0784124	0.0810559	0.146852	0.154245	0.127384
C10orf55	0.041354	0.036745	0.0101161	0.029405	0.00997485	0.0160509	0.0233326	0.0164528
C10orf62	0	0	0	0	0	0	0	0
C10orf67	0	0	0	0	0	0	0.00985372	0.00328457
C10orf71	0	0	0.00926052	0.00308684	0	0.00366963	0	0.00122321
C10orf71-AS1	0	0	0.135943	0.0453143	0	0	0	0
C10orf76	10.2937	10.2707	10.0108	10.1917	10.3196	9.90431	9.25446	9.82612
C10orf82	0.237018	0.350692	0.259393	0.282368	0.571646	0.367102	0.432691	0.457146
C10orf88	1.26118	1.00275	1.14546	1.13646	1.58481	1.42379	1.28322	1.43061
C10orf90	0.0332691	0.0985462	0.0244301	0.0520818	0.0240702	0.0193741	0	0.0144814
C10orf91	0	0	0	0	0	0.033411	0	0.011137
C10orf95	10.054	11.5004	12.1991	11.2512	10.6678	14.321	12.4538	12.4809
C10orf99	0.0496202	0	0	0.0165401	0	0	0.0417364	0.0139121
C11orf1	12.2935	10.9846	10.5165	11.2649	9.7352	7.76782	9.14263	8.88188
C11orf16	0.0552875	0.147353	0.040531	0.0810572	0.21334	0.0643491	0.0779179	0.118536
C11orf21	0	0	0	0	0	0	0	0
C11orf24	14.5461	12.7402	12.2738	13.1867	24.8265	22.3148	23.6707	23.604
C11orf30	3.92877	4.23161	3.94675	4.03571	3.91634	4.32074	3.99922	4.07877
C11orf31	75.2548	76.5742	82.8425	78.2238	66.8345	73.3567	74.7302	71.6405
C11orf39	0	0	0	0	0	0	0	0
C11orf40	0	0	0	0	0	0	0	0
C11orf42	0.033392	0.0296503	0	0.0210141	0.0241603	0	0.0844925	0.0362176
C11orf44	0	0	0	0	0	0	0	0
C11orf45	0.745277	0.612641	0.594913	0.650944	0.350203	0.238906	0.323914	0.304341
C11orf49	16.7903	19.5211	18.4784	18.2633	14.3305	16.8148	15.3479	15.4977
C11orf52	1.9093	2.14149	2.17802	2.07627	5.17258	4.84702	5.00055	5.00672
C11orf53	0	0	0	0	0	0	0	0
C11orf54	15.4062	17.0744	17.2322	16.5709	14.3964	14.0159	13.7574	14.0566
C11orf57	8.60315	6.52705	6.19594	7.10871	13.5078	12.9775	12.7548	13.08
C11orf58	50.1027	52.6875	53.2737	52.0213	53.2899	46.3349	47.6503	49.0917
C11orf63	0.657344	0.544695	0.389537	0.530525	0.98169	0.848323	1.01288	0.947631
C11orf65	0.678551	0.970577	0.990547	0.879892	0.900096	0.766456	0.667216	0.777923
C11orf68	24.0742	23.4229	22.5468	23.348	12.2781	15.935	14.296	14.1697
C11orf70	0.177574	0.31447	0.186581	0.226208	0.0683046	0.149781	0.2196	0.145895
C11orf71	6.89569	5.71429	6.57818	6.39605	3.22734	5.14052	3.48254	3.95013
C11orf72	21.1016	21.301	20.4951	20.9659	19.2467	20.0449	19.7782	19.6899
C11orf73	44.5792	40.9063	42.0041	42.4965	38.4613	34.3971	36.7454	36.5346
C11orf74	7.74241	8.1676	8.89524	8.26842	6.57366	7.23193	7.08468	6.96342
C11orf80	3.72584	3.39078	3.27934	3.46532	3.01918	3.33514	3.12986	3.16139
C11orf84	31.1033	30.6012	28.7346	30.1464	23.2173	25.0029	26.4961	24.9054
C11orf85	0.799561	1.34611	1.36201	1.16923	0.326985	0.1818	0.164406	0.224397
C11orf86	0.19198	0.31254	0.210461	0.238327	0.162055	0.018597	0.0269938	0.0692153
C11orf87	0.0167592	0.00993039	0.00410735	0.0102656	0	0.00650979	0.0142026	0.00690413
C11orf88	0	0	0	0	0	0	0	0
C11orf91	0	0.0394754	0.0324118	0.0239624	0.0643587	0	0	0.0214529
C11orf94	0	0	0.120779	0.0402597	0	0	0	0
C11orf95	1.67294	1.19057	1.19052	1.35134	3.26064	2.49397	2.97655	2.91039
C11orf96	0.840349	1.09461	1.02453	0.986496	3.85077	4.93492	4.25661	4.34743
C11orf97	0	0	0	0	0	0	0	0
C11orf98	246.696	249.213	261.582	252.497	215.299	208.546	223.843	215.896
C12orf10	56.7949	58.3532	53.0316	56.0599	48.1516	49.2848	49.4164	48.9509
C12orf29	3.8081	3.46875	3.33045	3.53577	3.82614	3.7676	4.0018	3.86518
C12orf4	4.47329	3.23139	3.21631	3.64033	6.41054	5.80699	5.96528	6.06094
C12orf40	0.0492306	0	0.0722819	0.0405042	0.0712369	0.0716651	0.0520907	0.0649976
C12orf42	0.375169	0.238003	0.131989	0.248387	0.128252	0.137253	0.0905089	0.118671
[truncated: 24,258 more rows]
